# Supplementary material for: 1,3-Dibenzyl­imidazolidine-2-thione
Source: Acta Crystallogr Sect E Struct Rep Online. 2012 Jul 21;68(Pt 8):o2521. doi: 10.1107/S1600536812032655 (PMC3414971; doi:10.1107/S1600536812032655)
Supplement: Supplementary file 1 [file e-68-o2521-sup1.cif]

##############################################################################
#                                                                            #
# This CIF contains the data in a paper accepted for publication in          #
# Acta Crystallographica Section E. It conforms to the requirements of       #
# Notes for Authors for Acta Crystallographica Section E, and has been       #
# peer reviewed under the auspices of the IUCr Commission on Journals.       #
#                                                                            #
# Full details of the Crystallographic Information File format               #
# are given in the paper "The Crystallographic Information File (CIF):       #
# a New Standard Archive File for Crystallography" by S. R. Hall, F. H.      #
# Allen and I. D. Brown [Acta Cryst. (1991), A47, 655-685].                  #
#                                                                            #
# The current version of the core CIF dictionary is obtainable from          #
# ftp://ftp.iucr.org/pub/cif_core.dic.                                       #
#                                                                            #
# Software is freely available for graphical display of the structure(s)     #
# in this CIF. For information consult the CIF software page                 #
# http://www.iucr.org/resources/cif/software.                                #
#                                                                            #
# This file may be used for bona fide research purposes within the           #
# scientific community so long as proper attribution is given to the journal # 
# article from which it was obtained.                                        #
#                                                                            #
##############################################################################
data_global
_audit_creation_method     'WinGX routine CIF_UPDATE'
_audit_conform_dict_name     cif_core.dic
_audit_conform_dict_version     2.4
_journal_date_recd_electronic     2012-07-03
_journal_date_accepted     2012-07-18
_journal_name_full     'Acta Crystallographica, Section E'
_journal_year     2012
_journal_volume     68
_journal_issue      8
_journal_page_first     o2521
_journal_page_last     o2521
_journal_paper_category     QO
_journal_paper_doi     10.1107/S1600536812032655
_journal_coeditor_code     LX2257
_publ_contact_author_name     'Anna Mietlarek-Kropid\/lowska'
_publ_contact_author_address
;
Department of Inorganic Chemistry
Chemical Faculty
Gda\'nsk University of Technology
11/12 G. Narutowicza Street
80-233 Gda\'nsk
Poland
;
_publ_contact_author_email     anna.mietlarek-kropidlowska@pg.gda.pl
_publ_contact_author_fax     '048 58 3472694'
_publ_contact_author_phone     '048 58 3472592'
_publ_section_title
;
1,3-Dibenzylimidazolidine-2-thione
;
loop_
    _publ_author_name
    _publ_author_address
    'Mietlarek-Kropid\/lowska, Anna'
;
Department of Inorganic Chemistry
Chemical Faculty
Gdansk University of Technology
11/12 G. Narutowicza Street
80-233 Gda\'nsk
Poland
;
    'Chojnacki, Jaroslaw'
;
Department of Inorganic Chemistry
Chemical Faculty
Gdansk University of Technology
11/12 G. Narutowicza Street
80-233 Gda\'nsk
Poland
;
    'Becker, Barbara'
;
Department of Inorganic Chemistry
Chemical Faculty
Gdansk University of Technology
11/12 G. Narutowicza Street
80-233 Gda\'nsk
Poland
;
data_I
_audit_creation_method     'WinGX routine CIF_UPDATE'
_audit_conform_dict_name     cif_core.dic
_audit_conform_dict_version     2.4
_chemical_name_systematic
;
1,3-Dibenzylimidazolidine-2-thione
;
_chemical_formula_moiety     'C17 H18 N2 S'
_chemical_formula_sum     'C17 H18 N2 S'
_chemical_formula_iupac     'C17 H18 N2 S'
_chemical_formula_weight     282.39
_chemical_melting_point     393
_symmetry_cell_setting     monoclinic
_symmetry_space_group_name_H-M     'P 21/c'
_symmetry_space_group_name_Hall     '-P 2ybc'
loop_
    _symmetry_equiv_pos_as_xyz
    'x, y, z'
    '-x, y+1/2, -z+1/2'
    '-x, -y, -z'
    'x, -y-1/2, z-1/2'
_cell_length_a     14.8492(8)
_cell_length_b     10.2284(5)
_cell_length_c     10.1314(6)
_cell_angle_alpha     90
_cell_angle_beta     107.131(6)
_cell_angle_gamma     90
_cell_volume     1470.53(14)
_cell_formula_units_Z     4
_cell_measurement_reflns_used     3149
_cell_measurement_theta_min     2.8651
_cell_measurement_theta_max     28.313
_cell_measurement_temperature     120(2)
_exptl_crystal_description     needle
_exptl_crystal_colour     'light yellow'
_exptl_crystal_size_max     0.4544
_exptl_crystal_size_mid     0.1515
_exptl_crystal_size_min     0.0335
_exptl_crystal_density_diffrn     1.276
_exptl_crystal_density_method     'not measured'
_exptl_crystal_F_000     600
loop_
    _exptl_crystal_face_index_h
    _exptl_crystal_face_index_k
    _exptl_crystal_face_index_l
    _exptl_crystal_face_perp_dist
    -1 0 0 0.0276
    1 0 0 0.0058
    0 14 -2 0.2334
    0 -14 2 0.2029
    -1 0 14 0.105
    1 0 -14 0.0344
_exptl_absorpt_coefficient_mu     0.212
_exptl_absorpt_correction_type     analytical
_exptl_absorpt_process_details     '(CrysAlis PRO; Oxford Diffraction, 2010)'
_exptl_absorpt_correction_T_min     0.938
_exptl_absorpt_correction_T_max     0.993
_exptl_special_details     ?
_diffrn_ambient_temperature     120(2)
_diffrn_radiation_type     MoK\a
_diffrn_radiation_wavelength     0.71073
_diffrn_radiation_monochromator     graphite
_diffrn_measurement_device_type     'Oxford Xcalibur Sapphire2'
_diffrn_measurement_method     \w
_diffrn_detector_area_resol_mean     8.1883
_diffrn_reflns_number     5840
_diffrn_reflns_av_R_equivalents     0.0203
_diffrn_reflns_theta_min     2.87
_diffrn_reflns_theta_max     26
_diffrn_reflns_theta_full     26
_diffrn_measured_fraction_theta_max     0.999
_diffrn_measured_fraction_theta_full     0.999
_diffrn_reflns_limit_h_min     -17
_diffrn_reflns_limit_h_max     18
_diffrn_reflns_limit_k_min     -11
_diffrn_reflns_limit_k_max     12
_diffrn_reflns_limit_l_min     -11
_diffrn_reflns_limit_l_max     12
_refine_special_details
;
Refinement of <i>F</i>^2^ against ALL reflections. The weighted <i>R</i>-factor
<i>wR</i> and goodness of fit <i>S</i> are based on <i>F</i>^2^, conventional
<i>R</i>-factors <i>R</i> are based on <i>F</i>, with <i>F</i> set to zero for
negative <i>F</i>^2^. The threshold expression of <i>F</i>^2^ >
2\s(<i>F</i>^2^) is used only for calculating <i>R</i>-factors(gt) <i>etc</i>.
and is not relevant to the choice of reflections for refinement.
<i>R</i>-factors based on <i>F</i>^2^ are statistically about twice as large
as those based on <i>F</i>, and <i>R</i>-factors based on ALL data will be
even larger.
;
_reflns_number_total     2890
_reflns_number_gt     2148
_reflns_threshold_expression     I>2\s(I)
_refine_ls_structure_factor_coef     Fsqd
_refine_ls_matrix_type     full
_refine_ls_R_factor_all     0.0521
_refine_ls_R_factor_gt     0.0368
_refine_ls_wR_factor_gt     0.0869
_refine_ls_wR_factor_ref     0.0915
_refine_ls_goodness_of_fit_ref     0.941
_refine_ls_restrained_S_all     0.941
_refine_ls_number_reflns     2890
_refine_ls_number_parameters     181
_refine_ls_number_restraints     0
_refine_ls_hydrogen_treatment     constr
_refine_ls_weighting_scheme     calc
_refine_ls_weighting_details
               'calc w = 1/[\s^2^(Fo^2^)+(0.0605P)^2^] where P=(Fo^2^+2Fc^2^)/3'
_atom_sites_solution_hydrogens     geom
_atom_sites_solution_primary     direct
_atom_sites_solution_secondary     difmap
_refine_ls_shift/su_max     0.001
_refine_ls_shift/su_mean     0
_refine_diff_density_max     0.316
_refine_diff_density_min     -0.167
_refine_ls_extinction_method     none
loop_
    _atom_type_symbol
    _atom_type_description
    _atom_type_scat_dispersion_real
    _atom_type_scat_dispersion_imag
    _atom_type_scat_source
    C C 0.0033 0.0016 'International Tables Vol C Tables 4.2.6.8 and 6.1.1.4'
    H H 0 0 'International Tables Vol C Tables 4.2.6.8 and 6.1.1.4'
    N N 0.0061 0.0033 'International Tables Vol C Tables 4.2.6.8 and 6.1.1.4'
    S S 0.1246 0.1234 'International Tables Vol C Tables 4.2.6.8 and 6.1.1.4'
_computing_data_collection     'CrysAlis PRO (Oxford Diffraction, 2010)'
_computing_cell_refinement     'CrysAlis PRO (Oxford Diffraction, 2010)'
_computing_data_reduction     'CrysAlis PRO (Oxford Diffraction, 2010)'
_computing_structure_solution     'SHELXS97 (Sheldrick, 2008)'
_computing_structure_refinement     'SHELXL97 (Sheldrick, 2008)'
_computing_molecular_graphics     'ORTEP-3  (Farrugia, 1997)'
_computing_publication_material     'WinGX (Farrugia, 1999)'
loop_
    _atom_site_type_symbol
    _atom_site_label
    _atom_site_fract_x
    _atom_site_fract_y
    _atom_site_fract_z
    _atom_site_U_iso_or_equiv
    _atom_site_adp_type
    _atom_site_calc_flag
    _atom_site_refinement_flags
    _atom_site_occupancy
    _atom_site_symmetry_multiplicity
    _atom_site_disorder_assembly
    _atom_site_disorder_group
    N N1 0.06996(8) 0.45939(12) 0.28050(13) 0.0281(3) Uani d . 1 2 . .
    N N2 0.20826(8) 0.36922(12) 0.37091(13) 0.0268(3) Uani d . 1 2 . .
    S S1 0.11232(3) 0.27228(4) 0.12140(4) 0.03308(14) Uani d . 1 2 . .
    C C1 0.13043(10) 0.36852(14) 0.26067(15) 0.0233(3) Uani d . 1 2 . .
    C C2 0.20697(11) 0.47669(16) 0.46506(17) 0.0334(4) Uani d . 1 2 . .
    H H2A 0.2501 0.5478 0.4565 0.04 Uiso calc R 1 2 . .
    H H2B 0.2246 0.4464 0.5621 0.04 Uiso calc R 1 2 . .
    C C3 0.10445(11) 0.52096(16) 0.41609(17) 0.0335(4) Uani d . 1 2 . .
    H H3A 0.0692 0.4899 0.4791 0.04 Uiso calc R 1 2 . .
    H H3B 0.0997 0.6174 0.4088 0.04 Uiso calc R 1 2 . .
    C C4 0.28837(10) 0.28334(16) 0.38936(18) 0.0329(4) Uani d . 1 2 . .
    H H4A 0.2685 0.2064 0.3284 0.039 Uiso calc R 1 2 . .
    H H4B 0.3081 0.2515 0.4859 0.039 Uiso calc R 1 2 . .
    C C5 0.37268(10) 0.34615(14) 0.35870(16) 0.0270(3) Uani d . 1 2 . .
    C C6 0.46349(11) 0.30853(16) 0.43384(18) 0.0338(4) Uani d . 1 2 . .
    H H6 0.4721 0.246 0.5059 0.041 Uiso calc R 1 2 . .
    C C7 0.54126(11) 0.36151(16) 0.40445(19) 0.0388(4) Uani d . 1 2 . .
    H H7 0.6028 0.3343 0.4555 0.047 Uiso calc R 1 2 . .
    C C8 0.52966(11) 0.45327(17) 0.30165(19) 0.0388(4) Uani d . 1 2 . .
    H H8 0.5832 0.49 0.2824 0.047 Uiso calc R 1 2 . .
    C C9 0.43962(12) 0.49221(17) 0.22599(18) 0.0365(4) Uani d . 1 2 . .
    H H9 0.4314 0.5558 0.1551 0.044 Uiso calc R 1 2 . .
    C C10 0.36144(11) 0.43758(16) 0.25455(16) 0.0328(4) Uani d . 1 2 . .
    H H10 0.2999 0.4634 0.202 0.039 Uiso calc R 1 2 . .
    C C11 -0.02190(10) 0.48742(16) 0.18592(18) 0.0341(4) Uani d . 1 2 . .
    H H11A -0.0199 0.4689 0.0909 0.041 Uiso calc R 1 2 . .
    H H11B -0.0345 0.582 0.1912 0.041 Uiso calc R 1 2 . .
    C C12 -0.10361(10) 0.41236(14) 0.21001(15) 0.0234(3) Uani d . 1 2 . .
    C C13 -0.09255(10) 0.31025(14) 0.30325(15) 0.0259(3) Uani d . 1 2 . .
    H H13 -0.0311 0.2852 0.3572 0.031 Uiso calc R 1 2 . .
    C C14 -0.17071(11) 0.24423(15) 0.31840(17) 0.0317(4) Uani d . 1 2 . .
    H H14 -0.1623 0.1741 0.3824 0.038 Uiso calc R 1 2 . .
    C C15 -0.26067(11) 0.27991(17) 0.24095(18) 0.0360(4) Uani d . 1 2 . .
    H H15 -0.3141 0.2351 0.2517 0.043 Uiso calc R 1 2 . .
    C C17 -0.27181(10) 0.38191(17) 0.14751(17) 0.0358(4) Uani d . 1 2 . .
    H H17 -0.3333 0.4069 0.0939 0.043 Uiso calc R 1 2 . .
    C C18 -0.19466(10) 0.44741(15) 0.13154(16) 0.0285(4) Uani d . 1 2 . .
    H H18 -0.2034 0.5169 0.0668 0.034 Uiso calc R 1 2 . .
loop_
    _atom_site_aniso_label
    _atom_site_aniso_U_11
    _atom_site_aniso_U_22
    _atom_site_aniso_U_33
    _atom_site_aniso_U_12
    _atom_site_aniso_U_13
    _atom_site_aniso_U_23
    N1 0.0252(6) 0.0280(7) 0.0329(8) -0.0007(5) 0.0113(5) -0.0046(6)
    N2 0.0244(6) 0.0293(7) 0.0257(7) -0.0010(5) 0.0059(5) -0.0015(6)
    S1 0.0371(2) 0.0336(2) 0.0283(2) -0.00352(17) 0.00927(17) -0.00815(18)
    C1 0.0240(7) 0.0229(7) 0.0252(8) -0.0053(6) 0.0109(6) 0.0004(6)
    C2 0.0391(9) 0.0360(9) 0.0276(9) -0.0154(7) 0.0139(7) -0.0060(7)
    C3 0.0452(10) 0.0290(8) 0.0328(9) -0.0040(7) 0.0214(8) -0.0040(7)
    C4 0.0266(8) 0.0317(9) 0.0375(9) 0.0010(7) 0.0050(7) 0.0085(8)
    C5 0.0265(8) 0.0245(8) 0.0288(9) 0.0006(6) 0.0064(6) -0.0026(6)
    C6 0.0293(8) 0.0303(9) 0.0384(10) 0.0034(7) 0.0044(7) 0.0008(7)
    C7 0.0237(8) 0.0355(10) 0.0542(12) 0.0050(7) 0.0066(7) -0.0051(9)
    C8 0.0305(9) 0.0398(10) 0.0509(11) -0.0061(7) 0.0196(8) -0.0116(8)
    C9 0.0388(9) 0.0378(10) 0.0348(10) -0.0027(7) 0.0138(7) 0.0011(8)
    C10 0.0270(8) 0.0373(9) 0.0321(9) 0.0003(7) 0.0057(7) 0.0012(7)
    C11 0.0282(8) 0.0341(9) 0.0418(10) 0.0062(7) 0.0133(7) 0.0128(8)
    C12 0.0254(7) 0.0228(7) 0.0236(8) 0.0029(6) 0.0095(6) -0.0034(6)
    C13 0.0267(8) 0.0257(8) 0.0252(8) 0.0032(6) 0.0076(6) 0.0006(6)
    C14 0.0406(9) 0.0279(8) 0.0294(9) -0.0035(7) 0.0145(7) -0.0003(7)
    C15 0.0310(8) 0.0375(9) 0.0433(10) -0.0097(7) 0.0167(7) -0.0102(8)
    C17 0.0242(8) 0.0425(10) 0.0371(10) 0.0022(7) 0.0036(7) -0.0073(8)
    C18 0.0316(8) 0.0291(8) 0.0241(8) 0.0052(7) 0.0072(6) -0.0008(7)
_geom_special_details
;
All s.u.'s (except the s.u. in the dihedral angle between two l.s. planes) are
estimated using the full covariance matrix. The cell s.u.'s are taken into
account individually in the estimation of s.u.'s in distances, angles and
torsion angles; correlations between s.u.'s in cell parameters are only used
when they are defined by crystal symmetry. An approximate (isotropic)
treatment of cell s.u.'s is used for estimating s.u.'s involving l.s. planes.
;
loop_
    _geom_bond_atom_site_label_1
    _geom_bond_atom_site_label_2
    _geom_bond_site_symmetry_2
    _geom_bond_distance
    _geom_bond_publ_flag
    N1 C1 . 1.3479(18) ?
    N1 C11 . 1.446(2) ?
    N1 C3 . 1.460(2) ?
    N2 C1 . 1.3501(19) ?
    N2 C4 . 1.4459(18) ?
    N2 C2 . 1.4591(19) ?
    S1 C1 . 1.6759(15) ?
    C2 C3 . 1.524(2) ?
    C2 H2A . 0.99 ?
    C2 H2B . 0.99 ?
    C3 H3A . 0.99 ?
    C3 H3B . 0.99 ?
    C4 C5 . 1.518(2) ?
    C4 H4A . 0.99 ?
    C4 H4B . 0.99 ?
    C5 C10 . 1.383(2) ?
    C5 C6 . 1.393(2) ?
    C6 C7 . 1.385(2) ?
    C6 H6 . 0.95 ?
    C7 C8 . 1.375(3) ?
    C7 H7 . 0.95 ?
    C8 C9 . 1.389(2) ?
    C8 H8 . 0.95 ?
    C9 C10 . 1.393(2) ?
    C9 H9 . 0.95 ?
    C10 H10 . 0.95 ?
    C11 C12 . 1.515(2) ?
    C11 H11A . 0.99 ?
    C11 H11B . 0.99 ?
    C12 C13 . 1.385(2) ?
    C12 C18 . 1.398(2) ?
    C13 C14 . 1.390(2) ?
    C13 H13 . 0.95 ?
    C14 C15 . 1.384(2) ?
    C14 H14 . 0.95 ?
    C15 C17 . 1.385(2) ?
    C15 H15 . 0.95 ?
    C17 C18 . 1.377(2) ?
    C17 H17 . 0.95 ?
    C18 H18 . 0.95 ?
loop_
    _geom_angle_atom_site_label_1
    _geom_angle_atom_site_label_2
    _geom_angle_atom_site_label_3
    _geom_angle_site_symmetry_1
    _geom_angle_site_symmetry_3
    _geom_angle
    _geom_angle_publ_flag
    C1 N1 C11 . . 125.29(13) ?
    C1 N1 C3 . . 111.91(12) ?
    C11 N1 C3 . . 122.62(13) ?
    C1 N2 C4 . . 125.09(13) ?
    C1 N2 C2 . . 111.84(12) ?
    C4 N2 C2 . . 122.81(12) ?
    N1 C1 N2 . . 108.57(13) ?
    N1 C1 S1 . . 125.58(12) ?
    N2 C1 S1 . . 125.84(11) ?
    N2 C2 C3 . . 102.42(12) ?
    N2 C2 H2A . . 111.3 ?
    C3 C2 H2A . . 111.3 ?
    N2 C2 H2B . . 111.3 ?
    C3 C2 H2B . . 111.3 ?
    H2A C2 H2B . . 109.2 ?
    N1 C3 C2 . . 102.60(12) ?
    N1 C3 H3A . . 111.2 ?
    C2 C3 H3A . . 111.2 ?
    N1 C3 H3B . . 111.2 ?
    C2 C3 H3B . . 111.2 ?
    H3A C3 H3B . . 109.2 ?
    N2 C4 C5 . . 114.39(12) ?
    N2 C4 H4A . . 108.7 ?
    C5 C4 H4A . . 108.7 ?
    N2 C4 H4B . . 108.7 ?
    C5 C4 H4B . . 108.7 ?
    H4A C4 H4B . . 107.6 ?
    C10 C5 C6 . . 118.92(14) ?
    C10 C5 C4 . . 121.38(13) ?
    C6 C5 C4 . . 119.67(14) ?
    C7 C6 C5 . . 120.57(16) ?
    C7 C6 H6 . . 119.7 ?
    C5 C6 H6 . . 119.7 ?
    C8 C7 C6 . . 120.24(15) ?
    C8 C7 H7 . . 119.9 ?
    C6 C7 H7 . . 119.9 ?
    C7 C8 C9 . . 119.96(15) ?
    C7 C8 H8 . . 120 ?
    C9 C8 H8 . . 120 ?
    C8 C9 C10 . . 119.72(16) ?
    C8 C9 H9 . . 120.1 ?
    C10 C9 H9 . . 120.1 ?
    C5 C10 C9 . . 120.59(14) ?
    C5 C10 H10 . . 119.7 ?
    C9 C10 H10 . . 119.7 ?
    N1 C11 C12 . . 115.89(13) ?
    N1 C11 H11A . . 108.3 ?
    C12 C11 H11A . . 108.3 ?
    N1 C11 H11B . . 108.3 ?
    C12 C11 H11B . . 108.3 ?
    H11A C11 H11B . . 107.4 ?
    C13 C12 C18 . . 118.78(13) ?
    C13 C12 C11 . . 123.52(13) ?
    C18 C12 C11 . . 117.68(13) ?
    C12 C13 C14 . . 120.44(14) ?
    C12 C13 H13 . . 119.8 ?
    C14 C13 H13 . . 119.8 ?
    C15 C14 C13 . . 120.48(15) ?
    C15 C14 H14 . . 119.8 ?
    C13 C14 H14 . . 119.8 ?
    C14 C15 C17 . . 119.14(14) ?
    C14 C15 H15 . . 120.4 ?
    C17 C15 H15 . . 120.4 ?
    C18 C17 C15 . . 120.70(14) ?
    C18 C17 H17 . . 119.7 ?
    C15 C17 H17 . . 119.7 ?
    C17 C18 C12 . . 120.46(14) ?
    C17 C18 H18 . . 119.8 ?
    C12 C18 H18 . . 119.8 ?
loop_
    _geom_torsion_atom_site_label_1
    _geom_torsion_atom_site_label_2
    _geom_torsion_atom_site_label_3
    _geom_torsion_atom_site_label_4
    _geom_torsion_site_symmetry_1
    _geom_torsion_site_symmetry_2
    _geom_torsion_site_symmetry_3
    _geom_torsion_site_symmetry_4
    _geom_torsion
    _geom_torsion_publ_flag
    C11 N1 C1 N2 . . . . -179.34(13) ?
    C3 N1 C1 N2 . . . . -4.12(17) ?
    C11 N1 C1 S1 . . . . 1.4(2) ?
    C3 N1 C1 S1 . . . . 176.58(11) ?
    C4 N2 C1 N1 . . . . 178.56(12) ?
    C2 N2 C1 N1 . . . . -7.22(16) ?
    C4 N2 C1 S1 . . . . -2.2(2) ?
    C2 N2 C1 S1 . . . . 172.08(10) ?
    C1 N2 C2 C3 . . . . 14.63(16) ?
    C4 N2 C2 C3 . . . . -170.99(13) ?
    C1 N1 C3 C2 . . . . 12.79(16) ?
    C11 N1 C3 C2 . . . . -171.84(13) ?
    N2 C2 C3 N1 . . . . -15.51(14) ?
    C1 N2 C4 C5 . . . . 101.77(17) ?
    C2 N2 C4 C5 . . . . -71.85(19) ?
    N2 C4 C5 C10 . . . . -35.3(2) ?
    N2 C4 C5 C6 . . . . 146.64(14) ?
    C10 C5 C6 C7 . . . . -0.2(2) ?
    C4 C5 C6 C7 . . . . 177.88(15) ?
    C5 C6 C7 C8 . . . . 0.8(3) ?
    C6 C7 C8 C9 . . . . -0.6(3) ?
    C7 C8 C9 C10 . . . . -0.2(3) ?
    C6 C5 C10 C9 . . . . -0.6(2) ?
    C4 C5 C10 C9 . . . . -178.66(15) ?
    C8 C9 C10 C5 . . . . 0.8(2) ?
    C1 N1 C11 C12 . . . . 91.76(18) ?
    C3 N1 C11 C12 . . . . -82.97(18) ?
    N1 C11 C12 C13 . . . . -8.5(2) ?
    N1 C11 C12 C18 . . . . 172.64(13) ?
    C18 C12 C13 C14 . . . . -0.1(2) ?
    C11 C12 C13 C14 . . . . -178.92(14) ?
    C12 C13 C14 C15 . . . . -0.3(2) ?
    C13 C14 C15 C17 . . . . 0.3(2) ?
    C14 C15 C17 C18 . . . . -0.1(2) ?
    C15 C17 C18 C12 . . . . -0.3(2) ?
    C13 C12 C18 C17 . . . . 0.4(2) ?
    C11 C12 C18 C17 . . . . 179.26(15) ?
_iucr_refine_instructions_details
;
TITL mie_dtc4kor in P2(1)/c
CELL  0.71073  14.8492  10.2284  10.1314   90.000  107.131   90.000
ZERR     4.00   0.0008   0.0005   0.0006    0.000    0.006    0.000
LATT   1
SYMM  - X, 1/2 + Y, 1/2 - Z
SFAC  C    H    N    S
UNIT  68   72   8    4
MERG   2
OMIT    -3.00  52.00
FMAP   2
PLAN   10
ACTA
BOND   $H
CONF
WGHT     0.06050
L.S.   4
TEMP  -153.15
FVAR     2.51901
N1    3    0.069957    0.459382    0.280510    11.00000    0.02525    0.02802 =
        0.03287   -0.00459    0.01129   -0.00069
N2    3    0.208255    0.369231    0.370906    11.00000    0.02438    0.02927 =
        0.02568   -0.00149    0.00587   -0.00098
S1    4    0.112323    0.272275    0.121401    11.00000    0.03720    0.03359 =
        0.02840   -0.00816    0.00930   -0.00353
C1    1    0.130429    0.368516    0.260659    11.00000    0.02414    0.02284 =
        0.02525    0.00036    0.01093   -0.00527
C2    1    0.206974    0.476666    0.465059    11.00000    0.03916    0.03600 =
        0.02765   -0.00605    0.01390   -0.01540
AFIX   23
H2A   2    0.250114    0.547809    0.456503    11.00000   -1.20000
H2B   2    0.224607    0.446350    0.562123    11.00000   -1.20000
AFIX    0
C3    1    0.104454    0.520950    0.416080    11.00000    0.04529    0.02895 =
        0.03284   -0.00390    0.02142   -0.00398
AFIX   23
H3A   2    0.069153    0.489884    0.479071    11.00000   -1.20000
H3B   2    0.099724    0.617379    0.408827    11.00000   -1.20000
AFIX    0
MOLE    1
C4    1    0.288361    0.283333    0.389364    11.00000    0.02660    0.03160 =
        0.03756    0.00848    0.00501    0.00108
AFIX   23
H4A   2    0.268531    0.206424    0.328380    11.00000   -1.20000
H4B   2    0.308055    0.251496    0.485925    11.00000   -1.20000
AFIX    0
C5    1    0.372679    0.346131    0.358692    11.00000    0.02654    0.02451 =
        0.02885   -0.00262    0.00643    0.00057
C6    1    0.463485    0.308536    0.433839    11.00000    0.02928    0.03029 =
        0.03837    0.00077    0.00440    0.00336
AFIX   43
H6    2    0.472143    0.246021    0.505856    11.00000   -1.20000
AFIX    0
C7    1    0.541257    0.361532    0.404443    11.00000    0.02371    0.03549 =
        0.05419   -0.00504    0.00666    0.00499
AFIX   43
H7    2    0.602842    0.334366    0.455519    11.00000   -1.20000
AFIX    0
C8    1    0.529653    0.453265    0.301662    11.00000    0.03053    0.03986 =
        0.05094   -0.01156    0.01965   -0.00609
AFIX   43
H8    2    0.583168    0.490020    0.282369    11.00000   -1.20000
AFIX    0
C9    1    0.439618    0.492215    0.225992    11.00000    0.03884    0.03787 =
        0.03484    0.00109    0.01385   -0.00267
AFIX   43
H9    2    0.431381    0.555823    0.155090    11.00000   -1.20000
AFIX    0
C10   1    0.361450    0.437556    0.254567    11.00000    0.02695    0.03733 =
        0.03206    0.00119    0.00571    0.00027
AFIX   43
H10   2    0.299867    0.463352    0.202014    11.00000   -1.20000
AFIX    0
C11   1   -0.021900    0.487425    0.185920    11.00000    0.02827    0.03417 =
        0.04185    0.01276    0.01339    0.00618
AFIX   23
H11A  2   -0.019925    0.468925    0.090898    11.00000   -1.20000
H11B  2   -0.034468    0.582041    0.191177    11.00000   -1.20000
AFIX    0
C12   1   -0.103606    0.412346    0.210003    11.00000    0.02545    0.02272 =
        0.02363   -0.00344    0.00951    0.00288
C13   1   -0.092559    0.310266    0.303235    11.00000    0.02671    0.02570 =
        0.02523    0.00058    0.00760    0.00316
AFIX   43
H13   2   -0.031142    0.285208    0.357181    11.00000   -1.20000
AFIX    0
C14   1   -0.170700    0.244238    0.318418    11.00000    0.04074    0.02794 =
        0.02948   -0.00028    0.01462   -0.00347
AFIX   43
H14   2   -0.162319    0.174131    0.382410    11.00000   -1.20000
AFIX    0
C15   1   -0.260662    0.279918    0.240940    11.00000    0.03098    0.03743 =
        0.04330   -0.01012    0.01669   -0.00961
AFIX   43
H15   2   -0.314074    0.235048    0.251702    11.00000   -1.20000
AFIX    0
C17   1   -0.271809    0.381887    0.147514    11.00000    0.02419    0.04255 =
        0.03711   -0.00734    0.00359    0.00219
AFIX   43
H17   2   -0.333319    0.406896    0.093893    11.00000   -1.20000
AFIX    0
C18   1   -0.194646    0.447407    0.131539    11.00000    0.03166    0.02908 =
        0.02406   -0.00082    0.00729    0.00523
AFIX   43
H18   2   -0.203345    0.516890    0.066767    11.00000   -1.20000
AFIX    0
HKLF    4
END
;
