# Supplementary material for: 1,3-Dibenzyl­imidazolidine-2-thione
Source: Acta Crystallogr Sect E Struct Rep Online. 2012 Jul 21;68(Pt 8):o2521. doi: 10.1107/S1600536812032655 (PMC3414971; doi:10.1107/S1600536812032655)
Supplement: Supplementary file 2 [file e-68-o2521-Isup2.hkl]

#
# h,k,l, Fc-squared, Fo-squared, sigma(Fo-squared) and status flag
#
data_I
_shelx_title ' mie_dtc4kor in P2(1)/c'
_shelx_refln_list_code          4
_shelx_F_calc_maximum      212.57
_exptl_crystal_F_000       600.00
_reflns_d_resolution_high  0.8108
 
loop_
 _symmetry_equiv_pos_as_xyz
 'x, y, z'
 '-x, y+1/2, -z+1/2'
 '-x, -y, -z'
 'x, -y-1/2, z-1/2'
 
_cell_length_a    14.8492
_cell_length_b    10.2284
_cell_length_c    10.1314
_cell_angle_alpha  90.000
_cell_angle_beta  107.131
_cell_angle_gamma  90.000
 
_shelx_F_squared_multiplier     1.000
 
loop_
 _refln_index_h
 _refln_index_k
 _refln_index_l
 _refln_F_squared_calc
 _refln_F_squared_meas
 _refln_F_squared_sigma
 _refln_observed_status
   2   0   0        1.31        1.30      1.59 o
   3   0   0     8393.00     9453.81     81.29 o
   4   0   0      959.04     1015.38      9.64 o
   5   0   0     3971.38     4140.54     13.35 o
   6   0   0     2190.33     2267.52      8.49 o
   7   0   0       76.76       87.90      4.26 o
   8   0   0      250.07      237.15      9.21 o
   9   0   0     1775.56     1750.44     21.76 o
  10   0   0      644.24      652.40     12.69 o
  11   0   0     2597.97     2607.62     21.02 o
  12   0   0     1659.92     1635.68     18.17 o
  13   0   0      347.18      351.59     12.60 o
  14   0   0      177.64      163.38     10.91 o
  15   0   0       10.94        9.09     10.43 o
  16   0   0       21.59       24.43     11.22 o
  17   0   0        4.17        0.34     10.40 o
   2   1   0       26.12       33.07      1.89 o
   3   1   0     1635.48     1785.04     10.58 o
   4   1   0      168.98      149.69      1.93 o
   5   1   0     1114.45     1119.48     14.95 o
   6   1   0      169.59      133.02      1.99 o
   7   1   0      565.15      477.42      3.87 o
   8   1   0      536.64      474.31      8.23 o
   9   1   0       49.99       45.74      2.64 o
  10   1   0      636.84      610.10      4.43 o
  11   1   0     1344.94     1385.79     13.51 o
  12   1   0        2.19        4.87      7.45 o
  13   1   0      679.27      641.26     13.88 o
  14   1   0       48.59       54.37      7.48 o
  15   1   0       29.55       30.83      7.19 o
  16   1   0      127.65      127.93      9.46 o
  17   1   0       10.25       10.70      7.71 o
   0   2   0      110.40       88.29      2.10 o
   1   2   0        4.22       10.03      1.82 o
   2   2   0     2609.04     2851.16     16.25 o
   3   2   0      334.76      326.44     14.12 o
   4   2   0     1110.15     1090.48      6.95 o
   5   2   0     4322.12     4530.20     18.34 o
   6   2   0       32.85       22.75      1.83 o
   7   2   0     1510.96     1585.38      7.14 o
   8   2   0     1187.01     1175.58      9.23 o
   9   2   0       11.91       10.04      1.48 o
  10   2   0       46.84       36.55      4.64 o
  11   2   0       16.29       10.61      7.67 o
  12   2   0       14.48       17.33      7.04 o
  13   2   0       41.63       44.81      6.92 o
  14   2   0      359.50      364.15      9.90 o
  15   2   0       40.00       40.96      7.67 o
  16   2   0        3.46        3.51      7.94 o
  17   2   0       89.24      115.51      8.58 o
   1   3   0      124.14      117.33      2.25 o
   2   3   0      315.08      324.30      3.91 o
   3   3   0     1334.50     1404.50     10.51 o
   4   3   0      149.22      142.53      5.20 o
   5   3   0      272.81      289.30      5.33 o
   6   3   0     6258.69     7122.74    109.88 o
   7   3   0      311.32      282.55      5.03 o
   8   3   0      303.75      280.03     11.79 o
   9   3   0        0.91        2.29      3.34 o
  10   3   0      105.49       95.82      3.84 o
  11   3   0     1473.00     1491.36     24.14 o
  12   3   0      413.19      391.59      7.88 o
  13   3   0      156.03      163.40      7.61 o
  14   3   0       58.60       46.36      7.35 o
  15   3   0      121.23      132.13      8.81 o
  16   3   0       90.36       98.63     11.57 o
  17   3   0      229.02      272.55      9.42 o
   0   4   0     5197.79     6064.95     71.17 o
   1   4   0     1973.76     2121.59     16.85 o
   2   4   0      328.50      329.24     12.00 o
   3   4   0      115.33      131.39     12.32 o
   4   4   0       13.51        5.10      4.52 o
   5   4   0      414.20      380.14      6.20 o
   6   4   0       77.15       61.47      5.03 o
   7   4   0      178.62      192.85      4.34 o
   8   4   0       29.15       40.54      4.07 o
   9   4   0      142.89      140.84      4.12 o
  10   4   0      201.95      199.74      4.42 o
  11   4   0       32.37       31.37      5.41 o
  12   4   0       64.00       60.26      5.18 o
  13   4   0      145.88      151.24      5.88 o
  14   4   0      142.50      134.53      5.96 o
  15   4   0      136.43      131.26      7.89 o
  16   4   0       10.12        1.71     13.43 o
   1   5   0       11.55       17.28      3.18 o
   2   5   0        0.09        1.76      5.88 o
   3   5   0      592.27      514.70    287.40 o
   4   5   0     1569.89     1622.53     37.26 o
   5   5   0      128.84      155.12      5.87 o
   6   5   0      560.05      519.19     19.72 o
   7   5   0      380.33      363.04      7.47 o
   8   5   0      105.78       94.12      4.53 o
   9   5   0       51.67       54.95      4.53 o
  10   5   0       11.87        8.96      3.73 o
  11   5   0       10.59        5.28      3.72 o
  12   5   0       19.03       18.55      4.79 o
  13   5   0       79.55       74.62      6.97 o
  14   5   0        0.40       -1.81      6.79 o
  15   5   0        0.03       -6.86      7.19 o
  16   5   0       25.17       28.40     12.60 o
   0   6   0       12.26        6.11      4.81 o
   1   6   0      392.28      436.75     13.16 o
   2   6   0      671.61      696.71      9.42 o
   3   6   0       49.55       52.24      7.11 o
   4   6   0      332.75      304.16      6.77 o
   5   6   0      613.71      558.44      8.16 o
   6   6   0        0.81       -1.88      6.21 o
   7   6   0       25.45       18.46      6.62 o
   8   6   0      161.64      150.69      5.53 o
   9   6   0        0.04        1.56      4.18 o
  10   6   0       41.32       38.66      6.17 o
  11   6   0        0.00        1.54      4.64 o
  12   6   0       14.91       11.69      6.50 o
  13   6   0      218.31      189.29     14.09 o
  14   6   0       68.92       62.49      6.94 o
  15   6   0       18.37        6.72     13.38 o
   1   7   0        4.74        7.86      3.89 o
   2   7   0      550.66      602.91      9.63 o
   3   7   0      171.91      142.32      6.90 o
   4   7   0        6.60        6.52      5.96 o
   5   7   0      100.03       98.07      6.88 o
   6   7   0      170.68      164.62      7.46 o
   7   7   0      126.17      139.84      7.52 o
   8   7   0       54.26       55.61      6.82 o
   9   7   0        1.45        4.98      6.49 o
  10   7   0      366.75      359.21      8.60 o
  11   7   0      418.85      408.28      6.96 o
  12   7   0       40.77       37.32      6.38 o
  13   7   0       54.24       41.90      6.41 o
  14   7   0       28.42       30.61     12.68 o
   0   8   0      418.24      411.02      7.95 o
   1   8   0      195.03      182.23      6.03 o
   2   8   0       84.84       88.78      7.08 o
   3   8   0      174.83      189.10      6.73 o
   4   8   0        8.79        6.84      6.37 o
   5   8   0       19.35       18.19      6.54 o
   6   8   0        1.47       -2.25      6.49 o
   7   8   0      446.99      470.93      9.15 o
   8   8   0       48.85       47.02      6.82 o
   9   8   0       86.75       71.18      6.86 o
  10   8   0        4.05        6.76      6.61 o
  11   8   0       52.63       53.44     10.00 o
  12   8   0       57.96       53.48     11.24 o
  13   8   0      114.80      117.03     13.04 o
   1   9   0      175.15      152.44      5.92 o
   2   9   0      396.18      419.67      7.23 o
   3   9   0       56.12       60.40      5.99 o
   4   9   0       63.92       64.36      6.26 o
   5   9   0       62.07       67.63      8.14 o
   6   9   0       42.69       45.12      6.72 o
   7   9   0      487.53      479.41     10.84 o
   8   9   0      110.91      105.68      7.60 o
   9   9   0      148.50      127.69      8.67 o
  10   9   0      122.44      112.59      9.98 o
  11   9   0       18.08       22.48      7.25 o
  12   9   0        0.02        4.11     10.73 o
   0  10   0       87.04       78.70     11.57 o
   1  10   0        7.93        1.88      7.40 o
   2  10   0       29.21       21.74      7.58 o
   3  10   0       58.69       51.28      5.83 o
   4  10   0       61.68       62.04      6.77 o
   5  10   0      109.79      119.71      7.15 o
   6  10   0      105.49      112.24      6.01 o
   7  10   0      159.74      151.66      6.05 o
   8  10   0        0.07       -7.28      5.22 o
   9  10   0       44.56       38.11      6.83 o
  10  10   0       30.70       30.92      7.76 o
   1  11   0        3.43       -1.70      7.30 o
   2  11   0       40.10       37.08      8.11 o
   3  11   0       36.14       30.51      7.61 o
   4  11   0      203.43      204.34      8.78 o
   5  11   0       16.75       10.75      7.40 o
   6  11   0        3.19        3.16      7.02 o
   7  11   0      155.40      157.46      8.28 o
   8  11   0       10.31        4.93      5.37 o
   0  12   0      127.54      143.20     12.06 o
   1  12   0        0.88       -9.71      8.21 o
   2  12   0       28.01       24.82     10.38 o
   3  12   0       17.06       16.83      8.27 o
   4  12   0       59.29       58.46      8.15 o
   5  12   0       48.29       49.88      8.04 o
 -17   1   1       57.65       53.23      7.77 o
 -16   1   1        0.50        2.96      7.17 o
 -15   1   1       38.13       44.06      7.34 o
 -14   1   1        0.20        4.29      7.03 o
 -13   1   1     1601.17     1630.32     13.15 o
 -12   1   1       10.10        8.79      6.60 o
 -11   1   1      369.42      336.70      6.43 o
 -10   1   1        0.03        0.61      1.84 o
  -9   1   1      416.19      406.25     14.55 o
  -8   1   1       74.92       74.00      3.88 o
  -7   1   1       97.73       98.79      3.94 o
  -6   1   1      765.44      803.51      5.64 o
  -5   1   1      567.32      538.18      5.79 o
  -4   1   1       35.81       35.90      2.83 o
  -3   1   1     5226.32     5803.15     12.00 o
  -2   1   1      250.52      266.56     11.36 o
  -1   1   1     1915.08     2234.23     24.76 o
   0   1   1     2633.40     2615.58     49.11 o
   1   1   1      132.21      122.47      2.82 o
   2   1   1       23.55       25.70      1.49 o
   3   1   1       35.33       43.11      1.90 o
   4   1   1        0.03        0.55      1.67 o
   5   1   1      867.86      893.10      4.49 o
   6   1   1        0.49        2.60      1.98 o
   7   1   1     1478.95     1569.57     18.68 o
   8   1   1      204.08      187.53      6.18 o
   9   1   1        2.37        0.41      1.95 o
  10   1   1       14.05       15.36      3.52 o
  11   1   1      164.59      163.77      8.83 o
  12   1   1      309.60      293.44      8.75 o
  13   1   1      230.88      206.82      8.06 o
  14   1   1       14.56       17.72      7.26 o
  15   1   1        0.95        3.97      7.92 o
  16   1   1       51.40       79.64      8.66 o
 -17   2   1        0.96       -0.33      7.36 o
 -16   2   1        9.86        5.51      7.15 o
 -15   2   1      181.58      187.31      8.01 o
 -14   2   1       11.17       10.50      6.60 o
 -13   2   1      262.68      257.50      6.59 o
 -12   2   1      416.90      398.56     11.77 o
 -11   2   1      754.85      736.12     16.09 o
 -10   2   1        0.32       -0.73      2.71 o
  -9   2   1       46.05       42.83      2.85 o
  -8   2   1      393.53      390.15      8.96 o
  -7   2   1       57.53       69.25      3.45 o
  -6   2   1       86.88       84.40      3.88 o
  -5   2   1      807.83      851.73      7.93 o
  -4   2   1     1151.23     1225.22      4.48 o
  -3   2   1     3924.84     4379.66     34.21 o
  -2   2   1      241.34      249.88      3.89 o
  -1   2   1     2972.33     3417.65     18.82 o
   0   2   1    29672.40    34633.36    111.80 o
   1   2   1     1127.32     1191.00      6.77 o
   2   2   1        6.51        9.62      4.06 o
   3   2   1      299.43      283.60      5.99 o
   4   2   1       86.45       90.01      2.45 o
   5   2   1      638.96      663.64     11.26 o
   6   2   1     1776.55     1860.55      7.19 o
   7   2   1      392.92      431.52      4.30 o
   8   2   1       97.36      115.73      3.42 o
   9   2   1      222.25      218.71      6.01 o
  10   2   1      144.41      141.82      4.57 o
  11   2   1      218.10      228.30      8.11 o
  12   2   1      399.68      396.60      9.31 o
  13   2   1       25.37       21.41      6.67 o
  14   2   1       22.71       20.55      8.00 o
  15   2   1        0.01       -4.11      7.22 o
  16   2   1       38.15       41.57      7.84 o
 -17   3   1       41.95       45.61     11.33 o
 -16   3   1        0.42       -0.64      6.90 o
 -15   3   1        5.32        7.56      7.04 o
 -14   3   1       32.49       31.59      5.89 o
 -13   3   1      190.56      178.63      5.86 o
 -12   3   1       25.03       21.20      5.30 o
 -11   3   1      566.84      576.24      7.09 o
 -10   3   1      586.47      579.71     10.38 o
  -9   3   1      479.18      451.75     13.17 o
  -8   3   1      307.07      320.76      5.59 o
  -7   3   1      144.47      176.89      4.58 o
  -6   3   1       11.18        7.67      2.42 o
  -5   3   1     3476.28     4006.74     28.59 o
  -4   3   1     2215.05     2429.56     19.88 o
  -3   3   1      360.29      330.83     13.97 o
  -2   3   1       83.31       92.07      7.05 o
  -1   3   1     2377.67     2655.66     29.00 o
   0   3   1      363.89      364.59      4.36 o
   1   3   1     1371.18     1512.17     11.04 o
   2   3   1     1046.04     1002.86      6.64 o
   3   3   1        2.97        1.38      4.05 o
   4   3   1        8.06       11.95      4.16 o
   5   3   1       89.27       97.28      4.83 o
   6   3   1      702.69      790.60      5.54 o
   7   3   1      142.48      167.67      4.03 o
   8   3   1       26.04       20.18      3.39 o
   9   3   1      146.57      142.18      4.13 o
  10   3   1       41.82       44.73      3.82 o
  11   3   1     1256.55     1238.09     28.44 o
  12   3   1      181.26      175.84      7.50 o
  13   3   1      128.64      118.40      7.52 o
  14   3   1        7.93        5.27      7.34 o
  15   3   1        3.04        3.23      7.59 o
  16   3   1       23.58       17.85      7.65 o
 -16   4   1        6.54       14.47     12.99 o
 -15   4   1        1.68       -5.38      7.14 o
 -14   4   1        4.63        3.56      5.17 o
 -13   4   1       35.75       37.97      5.14 o
 -12   4   1      134.75      129.67      5.43 o
 -11   4   1       21.91       25.93      3.68 o
 -10   4   1       30.19       32.17      2.50 o
  -9   4   1      392.63      403.89      7.08 o
  -8   4   1      680.23      680.60      4.53 o
  -7   4   1      998.45     1032.96     12.76 o
  -6   4   1      853.88      947.47     11.43 o
  -5   4   1      187.62      179.73      3.45 o
  -4   4   1       76.09       78.52      6.93 o
  -3   4   1      102.62       94.64      2.68 o
  -2   4   1     1935.88     2098.30      9.83 o
  -1   4   1       43.25       43.48      1.72 o
   0   4   1       27.70       33.18      2.06 o
   1   4   1      335.03      295.05      6.70 o
   2   4   1      630.19      651.71      6.13 o
   3   4   1       16.79       20.81      4.24 o
   4   4   1        7.90        5.92      4.33 o
   5   4   1      491.06      479.17     19.70 o
   6   4   1       50.79       44.56      5.05 o
   7   4   1       36.30       42.80      4.03 o
   8   4   1       61.87       68.94      4.25 o
   9   4   1       12.84        6.81      3.77 o
  10   4   1      391.18      383.72      7.47 o
  11   4   1       13.79       10.55      3.80 o
  12   4   1       41.95       41.90      5.22 o
  13   4   1        0.90        1.88      6.97 o
  14   4   1      121.69      126.78     11.25 o
  15   4   1       37.25       50.32     13.28 o
  16   4   1        3.99        8.41     12.03 o
 -16   5   1        9.25       -0.64      7.28 o
 -15   5   1      165.14      158.52     13.85 o
 -14   5   1       14.53       13.00      7.06 o
 -13   5   1       85.06       90.09      7.18 o
 -12   5   1       64.76       54.65      6.60 o
 -11   5   1        7.81        6.12      3.46 o
 -10   5   1        3.47        0.50      2.94 o
  -9   5   1        0.04       -2.46      2.98 o
  -8   5   1        1.50        2.45      2.96 o
  -7   5   1        5.21        5.27      2.85 o
  -6   5   1      804.67      846.97      5.85 o
  -5   5   1      118.14      128.35      2.70 o
  -4   5   1      160.67      132.30      2.63 o
  -3   5   1      239.24      248.36      6.43 o
  -2   5   1      117.90      109.05      4.06 o
  -1   5   1      717.51      728.56      5.04 o
   0   5   1      140.69      184.08      7.72 o
   1   5   1        0.01        1.23      3.54 o
   2   5   1        2.61        6.59      4.32 o
   3   5   1      644.28      677.43      7.01 o
   4   5   1      115.10      110.12      5.37 o
   5   5   1       14.85       16.33      5.48 o
   6   5   1     1062.64     1091.85     12.20 o
   7   5   1       62.46       50.08      6.29 o
   8   5   1      276.82      285.94      9.50 o
   9   5   1      378.22      377.11      4.99 o
  10   5   1        1.78       -2.60      3.72 o
  11   5   1      129.68      118.62      7.60 o
  12   5   1       27.60       25.18      4.82 o
  13   5   1        0.03       -0.88      5.04 o
  14   5   1        9.01       11.14     12.65 o
  15   5   1       25.39       23.32     13.31 o
 -15   6   1        0.31        3.55      7.15 o
 -14   6   1        2.22       -1.43      6.75 o
 -13   6   1       55.24       50.96      6.98 o
 -12   6   1       28.65       36.88      6.98 o
 -11   6   1       44.01       32.64      6.18 o
 -10   6   1       19.73       15.81      3.74 o
  -9   6   1        0.26       -0.48      4.12 o
  -8   6   1       10.78        7.11      4.30 o
  -7   6   1      374.58      370.08      5.85 o
  -6   6   1       12.48       12.44      2.72 o
  -5   6   1       32.78       29.73      5.18 o
  -4   6   1      211.75      207.76     11.34 o
  -3   6   1       54.34       44.88      2.13 o
  -2   6   1        1.36       -0.58      2.13 o
  -1   6   1       11.61       10.31      2.76 o
   0   6   1     1277.99     1404.10     13.27 o
   1   6   1      347.48      339.42      9.88 o
   2   6   1     1444.11     1583.99     23.56 o
   3   6   1      336.95      344.38      6.54 o
   4   6   1      188.16      193.77      7.03 o
   5   6   1     1055.17      988.40      9.52 o
   6   6   1      346.76      330.61      7.73 o
   7   6   1     1446.97     1533.16     26.89 o
   8   6   1       93.20       91.38      6.90 o
   9   6   1        2.99        7.78      4.48 o
  10   6   1      175.55      174.93      4.89 o
  11   6   1      306.83      311.21      6.31 o
  12   6   1      129.39      124.43      8.57 o
  13   6   1       13.51       20.16     12.06 o
  14   6   1       70.05       69.83     11.18 o
 -14   7   1       15.62       14.18      6.92 o
 -13   7   1       30.65       21.44      6.96 o
 -12   7   1       42.95       32.76      6.85 o
 -11   7   1       49.29       54.61      6.91 o
 -10   7   1      120.95      115.29      7.02 o
  -9   7   1      489.89      459.12      9.52 o
  -8   7   1      165.61      148.50      5.26 o
  -7   7   1       48.54       44.85      4.86 o
  -6   7   1      130.99      124.06      8.92 o
  -5   7   1       34.23       29.08      6.11 o
  -4   7   1       49.77       44.87      5.95 o
  -3   7   1      229.81      238.21      6.94 o
  -2   7   1       40.66       48.05      5.52 o
  -1   7   1       35.71       25.55      3.27 o
   0   7   1      728.35      786.35     18.38 o
   1   7   1      482.57      545.28      7.05 o
   2   7   1        7.28       11.99      5.13 o
   3   7   1      642.93      654.99     14.03 o
   4   7   1     1412.58     1485.73     11.66 o
   5   7   1        8.44       10.39      6.16 o
   6   7   1        0.15       -3.48      6.58 o
   7   7   1      214.19      192.37      7.35 o
   8   7   1        4.20        8.55      6.34 o
   9   7   1      124.13      127.95      9.19 o
  10   7   1      116.69      110.43      5.18 o
  11   7   1        1.36        6.49      6.49 o
  12   7   1      111.35      120.50     12.01 o
  13   7   1      102.67      114.45     11.59 o
  14   7   1       94.69      107.73     13.74 o
 -13   8   1      160.98      173.17     13.64 o
 -12   8   1        5.91       11.03     11.53 o
 -11   8   1       17.15       20.12      6.51 o
 -10   8   1        9.90       12.52      7.11 o
  -9   8   1      170.69      180.93      5.67 o
  -8   8   1      548.31      563.92     10.26 o
  -7   8   1      455.92      458.26      7.16 o
  -6   8   1      765.03      780.34      9.11 o
  -5   8   1      284.48      282.46      7.55 o
  -4   8   1       79.94       76.92      6.49 o
  -3   8   1      123.35      131.43      6.70 o
  -2   8   1      756.43      799.04      9.20 o
  -1   8   1       19.32       16.81      3.43 o
   0   8   1        8.80        7.58      3.53 o
   1   8   1      509.59      524.65     10.68 o
   2   8   1       13.16       11.81      5.54 o
   3   8   1       20.93       17.50      5.83 o
   4   8   1      133.85      139.44      9.35 o
   5   8   1     1115.39     1160.10     11.24 o
   6   8   1       19.05       20.22      6.44 o
   7   8   1        9.91        4.99      6.28 o
   8   8   1       65.52       59.37      7.04 o
   9   8   1      112.17      117.05      7.41 o
  10   8   1      420.30      445.17     19.62 o
  11   8   1      127.71      137.09     20.65 o
  12   8   1       31.33       31.65     11.11 o
  13   8   1      235.19      254.06     13.74 o
 -12   9   1        1.70        7.02     10.93 o
 -11   9   1      215.75      209.69     13.05 o
 -10   9   1       79.97       69.12     13.20 o
  -9   9   1       14.71       14.11      5.18 o
  -8   9   1       14.42       12.38      5.13 o
  -7   9   1        9.21        1.33      5.27 o
  -6   9   1      645.56      670.22      8.26 o
  -5   9   1      279.56      287.00      8.74 o
  -4   9   1      568.78      599.71      8.95 o
  -3   9   1       64.65       71.43      6.17 o
  -2   9   1      759.61      833.35      9.62 o
  -1   9   1      120.17      107.67      7.00 o
   0   9   1      153.48      135.93      5.81 o
   1   9   1        2.34       -0.05      4.35 o
   2   9   1       81.75       91.37      6.41 o
   3   9   1      117.93      131.64      5.97 o
   4   9   1        2.12        2.83      6.05 o
   5   9   1       46.95       52.10      6.59 o
   6   9   1      130.17      124.99     13.14 o
   7   9   1        1.35        3.53      6.57 o
   8   9   1      555.05      573.93     17.10 o
   9   9   1      261.79      294.76     11.66 o
  10   9   1      126.28      121.15      7.82 o
  11   9   1       98.25       93.11     11.65 o
 -11  10   1       68.99       61.89      8.49 o
 -10  10   1       15.09       14.63      7.34 o
  -9  10   1        2.06       -0.09      5.12 o
  -8  10   1      237.67      241.91      6.80 o
  -7  10   1      437.72      476.10     13.76 o
  -6  10   1      100.11      101.33      6.05 o
  -5  10   1        2.08        2.52      5.37 o
  -4  10   1        7.96        3.27      5.14 o
  -3  10   1      712.27      751.09      9.87 o
  -2  10   1      143.29      156.18      6.87 o
  -1  10   1       63.72       71.25     10.25 o
   0  10   1      461.18      494.02     15.00 o
   1  10   1       71.31       79.78     11.89 o
   2  10   1       27.83       26.16     10.97 o
   3  10   1      222.19      240.71     12.11 o
   4  10   1       68.30       59.68     11.85 o
   5  10   1      136.35      132.73      7.16 o
   6  10   1      432.20      426.74      9.10 o
   7  10   1        0.45       -2.33      6.32 o
   8  10   1       26.50       32.36      6.94 o
   9  10   1       74.58       77.38      7.49 o
  10  10   1       12.07       17.01      7.38 o
  -8  11   1        0.07       -2.19      5.27 o
  -7  11   1      192.07      199.80     12.68 o
  -6  11   1       17.26       21.10      6.23 o
  -5  11   1      354.45      382.71     35.39 o
  -4  11   1       28.08       27.78      7.30 o
  -3  11   1       96.20       93.04      8.06 o
  -2  11   1      607.01      655.46     11.36 o
  -1  11   1      469.97      519.86     15.45 o
   0  11   1       20.52       25.43     11.12 o
   1  11   1       26.68       19.65     10.31 o
   2  11   1      434.47      501.53     15.53 o
   3  11   1      523.77      618.40     17.12 o
   4  11   1      644.58      682.48     17.61 o
   5  11   1       13.51       12.59     11.71 o
   6  11   1        0.58        5.01     10.44 o
   7  11   1      275.50      251.93     13.31 o
   8  11   1       84.25       99.87     11.76 o
  -5  12   1       49.13       53.77      8.11 o
  -4  12   1       39.63       42.49      7.87 o
  -3  12   1       64.13       64.63      8.51 o
  -2  12   1       90.92      107.10     11.44 o
  -1  12   1        3.15        3.97      8.33 o
   0  12   1      113.87      135.01     12.67 o
   1  12   1        2.15        0.96      8.18 o
   2  12   1        2.50        1.03     11.88 o
   3  12   1        6.35       13.98     11.64 o
   4  12   1      112.79      133.01     12.29 o
 -18   0   2      162.01      154.88     12.91 o
 -17   0   2       39.86       41.86     11.14 o
 -16   0   2      617.98      686.40     15.86 o
 -15   0   2      233.69      261.73     12.53 o
 -14   0   2        1.36        5.67      9.96 o
 -13   0   2      661.26      648.60     13.61 o
 -12   0   2      190.28      196.18     11.21 o
 -11   0   2      750.09      692.63     13.30 o
 -10   0   2     1209.07     1181.92     22.22 o
  -9   0   2      471.01      453.36      7.43 o
  -8   0   2      860.43      892.17     12.02 o
  -7   0   2      540.83      479.47     17.49 o
  -6   0   2     2385.37     2403.89     23.14 o
  -5   0   2        0.42        0.86      2.37 o
  -4   0   2      156.62      164.91      2.38 o
  -3   0   2     4155.17     4900.23     18.82 o
  -2   0   2        9.44       17.70      2.07 o
  -1   0   2    11009.78    12517.73    162.39 o
   0   0   2    15399.92    16986.38    123.72 o
   1   0   2     1037.68     1056.02      5.66 o
   2   0   2     2532.30     2766.88      8.45 o
   3   0   2     7911.42     8248.52     78.38 o
   4   0   2     1933.46     2204.85     11.51 o
   5   0   2     1841.81     1953.27     10.77 o
   6   0   2     5018.13     5721.32     22.91 o
   7   0   2       66.88       57.46      3.98 o
   8   0   2       10.32        3.51      3.87 o
   9   0   2        7.80       12.20      5.06 o
  10   0   2       31.93       24.32      6.53 o
  11   0   2       34.60       38.84     11.35 o
  12   0   2       48.92       38.66      9.96 o
  13   0   2      147.40      144.38     12.44 o
  14   0   2       39.34       34.00     12.21 o
  15   0   2      389.96      447.77     14.40 o
  16   0   2       83.79       84.80     11.32 o
 -18   1   2      255.51      266.07     15.17 o
 -17   1   2      159.61      178.05      8.45 o
 -16   1   2       95.99      103.21      7.70 o
 -15   1   2        7.93        9.42      6.91 o
 -14   1   2      261.79      262.44      8.42 o
 -13   1   2     2457.71     2483.64     24.16 o
 -12   1   2       19.26       20.87      5.64 o
 -11   1   2      144.31      132.63      5.86 o
 -10   1   2      940.65      891.96      7.49 o
  -9   1   2     1203.08     1118.32     22.42 o
  -8   1   2     1819.05     1860.51     10.50 o
  -7   1   2      181.94      160.58      4.31 o
  -6   1   2       42.92       32.87      1.14 o
  -5   1   2     5628.13     6387.92     31.39 o
  -4   1   2     1910.37     2054.95     17.95 o
  -3   1   2      269.13      268.69      2.88 o
  -2   1   2      210.35      217.11      1.89 o
  -1   1   2      911.71      981.63      8.72 o
   0   1   2     1281.92     1250.70      8.60 o
   1   1   2     9142.63    10196.46     60.86 o
   2   1   2      169.74      186.99      5.42 o
   3   1   2      279.18      264.49      3.12 o
   4   1   2     1366.42     1321.09      6.26 o
   5   1   2      260.96      221.59      3.74 o
   6   1   2     1642.94     1810.13     20.43 o
   7   1   2      181.35      187.32      4.14 o
   8   1   2      666.79      628.55      4.61 o
   9   1   2      343.30      334.22      5.42 o
  10   1   2       13.51       11.19      4.20 o
  11   1   2       42.66       36.73      7.61 o
  12   1   2      142.18      125.41      7.66 o
  13   1   2      154.52      159.25      8.13 o
  14   1   2       95.46      109.03     12.95 o
  15   1   2        5.52        9.88      7.69 o
  16   1   2       45.64       51.51      8.22 o
 -17   2   2       17.77       16.73      7.74 o
 -16   2   2       42.89       46.24      7.36 o
 -15   2   2      161.98      153.71      7.58 o
 -14   2   2        0.01       -1.72      5.57 o
 -13   2   2      697.98      718.10     18.91 o
 -12   2   2      338.04      335.80      6.68 o
 -11   2   2      671.48      690.43      8.74 o
 -10   2   2      124.34      119.07      3.48 o
  -9   2   2       31.87       35.82      2.82 o
  -8   2   2     1137.48     1144.63      5.36 o
  -7   2   2      665.45      599.74      4.03 o
  -6   2   2       74.57       94.92      2.47 o
  -5   2   2     1482.98     1579.83      6.70 o
  -4   2   2      262.31      261.34      2.39 o
  -3   2   2     6419.70     7379.75     36.80 o
  -2   2   2    45186.18    51961.89    396.49 o
  -1   2   2      201.53      212.48      7.72 o
   0   2   2      737.91      764.73      9.12 o
   1   2   2     8845.93     9611.69     92.88 o
   2   2   2     1757.63     1859.91     17.99 o
   3   2   2     1166.73     1161.67     11.15 o
   4   2   2      209.47      180.24      6.14 o
   5   2   2      236.66      244.19      9.31 o
   6   2   2       10.55        4.98      6.49 o
   7   2   2      727.01      667.96     12.81 o
   8   2   2      108.68       98.12      4.75 o
   9   2   2      201.37      194.28      5.27 o
  10   2   2      817.46      804.74     20.40 o
  11   2   2      193.05      181.00      8.18 o
  12   2   2      942.71      927.24     17.47 o
  13   2   2       64.81       62.29      7.56 o
  14   2   2       66.70       55.93      8.02 o
  15   2   2       84.70       84.08      8.24 o
  16   2   2       35.55       38.48      8.73 o
 -17   3   2        2.08       -0.67     12.65 o
 -16   3   2       24.57       17.68      7.70 o
 -15   3   2       34.45       29.45      5.81 o
 -14   3   2       54.84       61.79      5.59 o
 -13   3   2        6.81        0.92      5.11 o
 -12   3   2      273.37      276.02      6.55 o
 -11   3   2        6.02        3.70      3.33 o
 -10   3   2      217.84      211.31      2.80 o
  -9   3   2      592.32      534.02      3.88 o
  -8   3   2      246.39      216.92      7.41 o
  -7   3   2      200.57      242.55      4.10 o
  -6   3   2      165.49      171.09      2.90 o
  -5   3   2       29.75       24.49      2.22 o
  -4   3   2     2316.60     2410.77      6.20 o
  -3   3   2     1461.19     1542.70     15.52 o
  -2   3   2     1398.18     1527.12      8.20 o
  -1   3   2     1169.40     1219.18     14.10 o
   0   3   2        5.35        1.22      2.79 o
   1   3   2     1754.18     1851.65     28.72 o
   2   3   2      931.12      908.50      6.72 o
   3   3   2       89.75       87.93      4.48 o
   4   3   2      250.87      215.16      7.14 o
   5   3   2      250.19      219.34      3.74 o
   6   3   2      168.76      141.43      3.73 o
   7   3   2      121.26      135.84      4.15 o
   8   3   2      462.85      452.67      7.52 o
   9   3   2     1279.31     1300.94      8.55 o
  10   3   2       40.08       38.26      4.71 o
  11   3   2      445.31      388.61      8.85 o
  12   3   2      129.64      135.42      7.98 o
  13   3   2       62.15       71.62      7.80 o
  14   3   2       20.58       31.21      7.57 o
  15   3   2        0.08        2.82      7.96 o
 -17   4   2        6.20       -1.77      8.22 o
 -16   4   2      101.73      133.28      8.41 o
 -15   4   2       31.95       32.86      8.05 o
 -14   4   2       39.16       46.60      7.78 o
 -13   4   2       80.99       82.00      5.48 o
 -12   4   2        5.94        5.87      4.83 o
 -11   4   2        8.24       13.02      3.64 o
 -10   4   2      554.81      536.02      5.63 o
  -9   4   2      116.53      114.57      3.34 o
  -8   4   2       24.30       22.30      2.85 o
  -7   4   2     1571.34     1552.30     12.54 o
  -6   4   2       65.27       47.40      2.30 o
  -5   4   2     1482.16     1491.74     34.27 o
  -4   4   2      936.71     1023.15     13.23 o
  -3   4   2        0.26        0.14      4.40 o
  -2   4   2       42.36       34.09      4.59 o
  -1   4   2     3580.52     3982.66      9.30 o
   0   4   2       66.11       80.84      4.75 o
   1   4   2      380.86      379.51      5.52 o
   2   4   2     2162.46     2332.58     32.52 o
   3   4   2      504.17      471.45     11.11 o
   4   4   2      257.56      247.54      9.34 o
   5   4   2      124.87      113.20      5.35 o
   6   4   2       76.73       58.17      3.72 o
   7   4   2      494.20      472.60      8.35 o
   8   4   2      529.63      505.74      5.86 o
   9   4   2       45.56       43.98      4.42 o
  10   4   2       46.01       44.84      4.72 o
  11   4   2      302.34      273.63      8.02 o
  12   4   2      439.95      473.90      9.48 o
  13   4   2       18.54       15.58      7.58 o
  14   4   2      118.33      116.50      8.05 o
  15   4   2       76.14       88.56      8.97 o
 -16   5   2        8.30        7.70      7.79 o
 -15   5   2        0.55       -1.77      6.74 o
 -14   5   2       60.67       68.97      7.36 o
 -13   5   2      281.52      251.81      8.52 o
 -12   5   2      321.99      282.13     14.11 o
 -11   5   2       48.18       39.73      5.66 o
 -10   5   2      111.37      107.00      3.87 o
  -9   5   2      562.53      558.24     12.72 o
  -8   5   2      232.44      222.44      9.02 o
  -7   5   2      350.80      380.36      4.03 o
  -6   5   2       24.89       21.82      2.68 o
  -5   5   2        0.19        2.33      4.73 o
  -4   5   2        4.78        1.50      4.57 o
  -3   5   2       84.25       77.13      5.00 o
  -2   5   2       15.93       29.60      4.84 o
  -1   5   2        5.50        1.81      2.31 o
   0   5   2     2447.14     2675.36     43.93 o
   1   5   2     1117.01     1121.81      7.44 o
   2   5   2      204.49      183.20     34.04 o
   3   5   2     1044.20     1102.17     15.23 o
   4   5   2     2765.04     2965.74     32.40 o
   5   5   2       10.96       15.61      5.51 o
   6   5   2      357.27      334.87      7.47 o
   7   5   2       20.86       19.68      4.18 o
   8   5   2      348.29      348.05      7.32 o
   9   5   2     1343.32     1374.81     27.86 o
  10   5   2      472.23      467.02      9.16 o
  11   5   2      236.27      229.34      4.82 o
  12   5   2      361.72      352.71      8.67 o
  13   5   2       21.67       27.98      6.82 o
  14   5   2      192.83      209.56     11.32 o
 -16   6   2       11.69        9.13      7.39 o
 -15   6   2       59.93       52.97      7.77 o
 -14   6   2       55.70       55.65      7.59 o
 -13   6   2       30.00       44.71      7.00 o
 -12   6   2       70.97       84.68     12.67 o
 -11   6   2       54.94       54.62     10.68 o
 -10   6   2       27.34       22.83      3.82 o
  -9   6   2      137.61      129.04      5.53 o
  -8   6   2       83.52       68.42      5.61 o
  -7   6   2        5.31        4.96      5.47 o
  -6   6   2        7.60        5.52      5.71 o
  -5   6   2      129.92      136.63     10.42 o
  -4   6   2       12.51       10.67      5.41 o
  -3   6   2      866.84      884.22      8.70 o
  -2   6   2     1077.14     1102.90     22.94 o
  -1   6   2      197.76      193.87      7.68 o
   0   6   2      197.95      223.95      3.98 o
   1   6   2      374.04      373.72      5.67 o
   2   6   2       35.26       16.73      5.73 o
   3   6   2       63.44       51.80      5.28 o
   4   6   2       49.65       55.08      5.97 o
   5   6   2      250.63      236.40      7.19 o
   6   6   2        2.08        1.68      6.38 o
   7   6   2      309.57      297.97      7.74 o
   8   6   2        2.68        1.92      4.19 o
   9   6   2       69.29       61.53      4.24 o
  10   6   2       62.86       57.96      6.72 o
  11   6   2      375.67      368.96      6.70 o
  12   6   2        9.55        6.62     10.97 o
  13   6   2        0.62       -4.07     11.27 o
  14   6   2       31.64       48.45     13.87 o
 -15   7   2       47.06       46.37      8.04 o
 -14   7   2       33.20       26.32      7.36 o
 -13   7   2        0.36        6.17      7.16 o
 -12   7   2       72.47       79.40     12.18 o
 -11   7   2      306.08      265.89      8.32 o
 -10   7   2       55.37       38.48      4.35 o
  -9   7   2      133.66      131.27      5.66 o
  -8   7   2       73.21       70.53      6.19 o
  -7   7   2       36.07       36.21      5.89 o
  -6   7   2      361.53      362.06      7.87 o
  -5   7   2      532.56      560.66      8.81 o
  -4   7   2      605.18      590.66      8.84 o
  -3   7   2       14.46       10.02      5.95 o
  -2   7   2       86.69       89.81      2.90 o
  -1   7   2       49.80       49.18      3.02 o
   0   7   2      274.16      299.66      4.59 o
   1   7   2       12.46        6.44      4.50 o
   2   7   2      127.50      123.42      5.84 o
   3   7   2        8.40       11.72      5.26 o
   4   7   2        0.08        1.47      5.55 o
   5   7   2      798.36      817.21      9.58 o
   6   7   2      127.09      127.63      6.92 o
   7   7   2       37.24       36.71      6.38 o
   8   7   2      402.79      397.52      8.56 o
   9   7   2        0.69       -1.41      6.30 o
  10   7   2       27.18       23.50      6.75 o
  11   7   2       49.57       44.73      6.86 o
  12   7   2        1.86        2.16     10.23 o
  13   7   2        0.20       -8.68     12.12 o
 -14   8   2        0.33       -1.44      7.38 o
 -13   8   2        2.52        0.10     12.63 o
 -12   8   2        6.94        7.78     10.58 o
 -11   8   2       39.99       32.88      6.81 o
 -10   8   2       25.30       29.38      7.23 o
  -9   8   2        0.59        2.50      4.51 o
  -8   8   2       27.66       23.49      5.81 o
  -7   8   2      217.26      218.84      8.39 o
  -6   8   2      300.33      304.05      7.85 o
  -5   8   2      154.12      139.77      7.15 o
  -4   8   2      225.09      237.32      7.56 o
  -3   8   2      352.30      338.87      7.99 o
  -2   8   2       23.64       20.78      6.08 o
  -1   8   2        8.54        5.75      6.06 o
   0   8   2        1.51       -0.71      3.39 o
   1   8   2        0.12        0.43      4.43 o
   2   8   2        6.02        1.02      5.15 o
   3   8   2       21.44       19.50      5.67 o
   4   8   2        4.49        5.05      5.81 o
   5   8   2        2.17        3.30      5.98 o
   6   8   2       32.12       24.03      6.38 o
   7   8   2      509.11      525.52      9.93 o
   8   8   2        1.88        7.13      6.66 o
   9   8   2        8.05        8.94      6.56 o
  10   8   2       43.02       28.46      6.68 o
  11   8   2       61.90       66.92     12.35 o
  12   8   2        3.11       -0.97      9.90 o
 -12   9   2       14.96       10.78     12.44 o
 -11   9   2        2.13        3.12      7.54 o
 -10   9   2        8.74        5.44      6.70 o
  -9   9   2        6.31        7.21      5.19 o
  -8   9   2        4.95        2.91      5.13 o
  -7   9   2        1.49        0.88      6.27 o
  -6   9   2      531.86      538.31      9.63 o
  -5   9   2      135.38      136.03      6.94 o
  -4   9   2       34.71       33.99      6.26 o
  -3   9   2      664.42      685.12      9.48 o
  -2   9   2      348.62      326.56      9.29 o
  -1   9   2      188.90      187.93      7.09 o
   0   9   2        0.08       -0.92      9.64 o
   1   9   2        7.02        2.49      9.45 o
   2   9   2       10.36        8.00      4.59 o
   3   9   2      224.46      215.92      6.54 o
   4   9   2      123.79      123.92      7.91 o
   5   9   2      328.43      334.17      7.99 o
   6   9   2      114.81      112.56      8.47 o
   7   9   2      379.87      374.35     13.54 o
   8   9   2      187.00      179.95      7.90 o
   9   9   2       23.93       26.25      6.82 o
  10   9   2       11.58        9.63      6.96 o
  11   9   2        0.04       -2.22      7.17 o
 -11  10   2       11.88        7.22      7.44 o
 -10  10   2       29.63       23.67      7.86 o
  -9  10   2      245.46      222.66      6.58 o
  -8  10   2       16.44       11.16      5.56 o
  -7  10   2      128.92      118.45      6.28 o
  -6  10   2      636.69      649.46     10.19 o
  -5  10   2       21.84       21.15      6.64 o
  -4  10   2        7.80        4.78      6.42 o
  -3  10   2       26.14       26.84      6.57 o
  -2  10   2        9.72        9.67      6.30 o
  -1  10   2        9.99        5.78      5.79 o
   0  10   2       26.65       34.05      9.87 o
   1  10   2        1.14        5.43      9.73 o
   2  10   2        0.09       -2.53      9.62 o
   3  10   2        4.76        4.43     11.09 o
   4  10   2       21.69       21.37     11.25 o
   5  10   2       29.46       33.49     11.38 o
   6  10   2       93.40       99.95      6.93 o
   7  10   2        0.43        3.62      6.29 o
   8  10   2        0.89       -0.42      6.78 o
   9  10   2        0.52        4.48      6.76 o
  -8  11   2       62.78       59.01      5.96 o
  -7  11   2        6.20        0.95      5.38 o
  -6  11   2       15.15       10.50      5.47 o
  -5  11   2        1.49        0.41      6.15 o
  -4  11   2       33.61       31.03      6.64 o
  -3  11   2       62.68       64.18     10.85 o
  -2  11   2       73.15       66.63     10.26 o
  -1  11   2       13.11       11.88     10.86 o
   0  11   2       15.47        9.39     10.12 o
   1  11   2       12.92       11.04     10.84 o
   2  11   2        6.49        8.93     10.60 o
   3  11   2        2.96        0.15     10.32 o
   4  11   2        6.24       12.68     12.06 o
   5  11   2        5.89        5.42     10.52 o
   6  11   2       20.42       21.53     12.12 o
   7  11   2        2.55       10.80     11.93 o
  -5  12   2        8.52       10.34      7.86 o
  -4  12   2        7.96        8.63      7.38 o
  -3  12   2       83.61       77.75     10.63 o
  -2  12   2        5.68        4.89     11.10 o
  -1  12   2       76.67       77.62     12.19 o
   0  12   2        0.00       -5.32     11.58 o
   1  12   2       41.25       36.42     10.80 o
   2  12   2       16.78        3.61     10.26 o
   3  12   2       87.25       82.30     11.82 o
 -18   1   3      175.09      189.97      8.76 o
 -17   1   3       25.10       30.89      7.13 o
 -16   1   3       31.25       33.97      7.66 o
 -15   1   3       45.95       42.73      7.09 o
 -14   1   3       35.76       33.69      5.46 o
 -13   1   3     1478.01     1469.05     30.29 o
 -12   1   3       26.56       23.26      6.79 o
 -11   1   3      588.04      570.18      7.10 o
 -10   1   3        4.34        2.11      4.90 o
  -9   1   3      223.38      209.95      4.53 o
  -8   1   3      177.26      166.16      2.49 o
  -7   1   3     1992.34     2240.27     14.41 o
  -6   1   3      104.09       97.62      2.14 o
  -5   1   3      217.86      212.24      4.41 o
  -4   1   3      229.16      227.27      4.66 o
  -3   1   3      110.26      102.76      2.30 o
  -2   1   3     3008.10     3362.58     24.88 o
  -1   1   3      707.21      682.29     20.28 o
   0   1   3      901.38      886.67      6.88 o
   1   1   3      662.22      681.33     18.10 o
   2   1   3      195.20      193.97      4.91 o
   3   1   3       22.59       21.56      2.33 o
   4   1   3      357.88      359.02     14.76 o
   5   1   3      149.83      141.89     18.10 o
   6   1   3       40.62       41.47      4.40 o
   7   1   3        3.87        7.54      3.68 o
   8   1   3       84.94       86.50      4.16 o
   9   1   3        4.44        0.29      3.60 o
  10   1   3      165.50      155.04      5.20 o
  11   1   3      510.03      443.93     11.37 o
  12   1   3       10.26        5.40      7.92 o
  13   1   3        0.19        0.38      8.16 o
  14   1   3        5.98        3.19      7.75 o
  15   1   3        0.17        2.64      7.80 o
 -18   2   3       92.00       88.06     11.81 o
 -17   2   3       22.74       30.91      7.49 o
 -16   2   3      105.45       85.07      7.95 o
 -15   2   3        9.75        6.42      5.58 o
 -14   2   3        0.09       -0.56      5.48 o
 -13   2   3      215.63      200.55      6.40 o
 -12   2   3      564.82      550.51      8.07 o
 -11   2   3        5.54        8.16      5.05 o
 -10   2   3      168.13      176.57      5.42 o
  -9   2   3       67.45       62.91      2.80 o
  -8   2   3      864.15      942.17      9.66 o
  -7   2   3       88.92       96.59      2.92 o
  -6   2   3      145.49      139.57      3.04 o
  -5   2   3     1161.68     1248.93      8.46 o
  -4   2   3     1601.53     1760.81      4.69 o
  -3   2   3      160.29      146.74      3.74 o
  -2   2   3       40.12       49.15      2.10 o
  -1   2   3     6159.70     6821.27    115.28 o
   0   2   3       35.02       33.86      6.42 o
   1   2   3       20.92       23.10      6.27 o
   2   2   3      113.69      105.36      7.03 o
   3   2   3      741.44      686.27      9.61 o
   4   2   3      860.59      933.82      7.79 o
   5   2   3      180.30      202.00      5.58 o
   6   2   3      688.64      793.50     20.10 o
   7   2   3       36.51       43.30      5.77 o
   8   2   3       11.28        4.68      5.36 o
   9   2   3        0.06       -3.09      5.00 o
  10   2   3        2.54       -0.11      4.70 o
  11   2   3       66.06       53.81      7.86 o
  12   2   3       41.50       42.56      8.15 o
  13   2   3       38.60       41.02      8.51 o
  14   2   3       59.68       46.35      8.45 o
  15   2   3       40.50       42.29      8.28 o
 -17   3   3      118.26      131.69      8.80 o
 -16   3   3        7.35        3.10      7.74 o
 -15   3   3       59.71       64.40      8.32 o
 -14   3   3      137.81      135.21      5.89 o
 -13   3   3       32.63       26.02      5.11 o
 -12   3   3        0.12        2.61      4.89 o
 -11   3   3        2.90        7.42      4.90 o
 -10   3   3        0.19        0.93      2.07 o
  -9   3   3        4.23        5.67      2.62 o
  -8   3   3      309.05      330.53      3.77 o
  -7   3   3      374.13      359.19      3.76 o
  -6   3   3      226.34      243.06      2.47 o
  -5   3   3     2648.85     2958.18     22.01 o
  -4   3   3      110.80       96.35      6.05 o
  -3   3   3      173.48      178.19      2.67 o
  -2   3   3      135.23      148.08      5.21 o
  -1   3   3     1641.27     1904.32     24.45 o
   0   3   3     1025.90     1158.56     11.62 o
   1   3   3      303.82      272.17      4.90 o
   2   3   3        2.10        1.14      4.18 o
   3   3   3        0.93        1.00      4.23 o
   4   3   3        8.38        6.94      4.89 o
   5   3   3      465.06      467.91     15.26 o
   6   3   3        7.16        8.50      5.49 o
   7   3   3       36.76       42.59      6.04 o
   8   3   3        3.70        7.15      5.88 o
   9   3   3      256.14      244.78      7.33 o
  10   3   3      311.92      304.69      7.89 o
  11   3   3       10.56        9.19      7.01 o
  12   3   3      190.57      207.39      8.59 o
  13   3   3       37.37       30.46      7.79 o
  14   3   3        8.23       19.08      8.32 o
  15   3   3       15.95       19.17     12.84 o
 -17   4   3      158.11      185.54      9.20 o
 -16   4   3       12.62       14.39      7.92 o
 -15   4   3      104.29      100.63      8.51 o
 -14   4   3       34.94       39.42      7.75 o
 -13   4   3      212.28      190.02      8.39 o
 -12   4   3        1.23        7.15      6.83 o
 -11   4   3      240.60      233.66      6.37 o
 -10   4   3       38.02       34.33      5.06 o
  -9   4   3        0.12       -0.38      2.90 o
  -8   4   3       19.55       22.31      2.94 o
  -7   4   3      491.22      523.51      9.82 o
  -6   4   3      299.69      270.89      7.72 o
  -5   4   3      776.14      790.88      7.43 o
  -4   4   3       19.88       12.42      4.78 o
  -3   4   3      583.34      606.67      9.05 o
  -2   4   3     4772.32     5468.53     37.34 o
  -1   4   3        2.43        4.42      2.49 o
   0   4   3     3028.73     3547.47     19.95 o
   1   4   3      392.57      393.90      5.41 o
   2   4   3       64.87       74.31      4.54 o
   3   4   3      587.59      600.11     10.00 o
   4   4   3     1184.51     1193.31     25.05 o
   5   4   3      813.01      791.28     14.40 o
   6   4   3        0.00       -0.97      3.45 o
   7   4   3       31.37       30.21      6.35 o
   8   4   3      283.65      290.90      7.57 o
   9   4   3      373.74      395.88      8.10 o
  10   4   3       14.98       14.88      5.92 o
  11   4   3       58.45       57.35      7.17 o
  12   4   3      545.97      526.83     12.88 o
  13   4   3       16.60       10.38      7.40 o
  14   4   3        6.40        9.09      7.94 o
 -16   5   3       26.70       23.42      7.88 o
 -15   5   3       22.53       10.40      7.31 o
 -14   5   3        7.14        3.86      7.53 o
 -13   5   3       50.78       51.91      7.82 o
 -12   5   3      422.72      452.21     15.07 o
 -11   5   3      603.50      557.87     15.78 o
 -10   5   3       11.39       11.30      4.14 o
  -9   5   3        1.41        2.99      4.54 o
  -8   5   3       68.25       69.37      5.11 o
  -7   5   3      329.33      304.61      6.37 o
  -6   5   3     1540.91     1603.30     11.31 o
  -5   5   3      332.06      335.31      6.49 o
  -4   5   3      100.99       78.42      9.53 o
  -3   5   3      539.90      509.55      7.21 o
  -2   5   3       64.95       61.05      3.51 o
  -1   5   3      845.63      879.23      7.17 o
   0   5   3      205.95      170.46      4.18 o
   1   5   3     1275.82     1389.27      8.32 o
   2   5   3      297.95      290.03      5.75 o
   3   5   3       18.21       16.44      4.93 o
   4   5   3      149.23      149.08      7.69 o
   5   5   3      208.98      213.51      3.99 o
   6   5   3      213.97      206.26      4.32 o
   7   5   3      106.28       96.03      4.08 o
   8   5   3       24.09       14.96      3.77 o
   9   5   3      562.89      585.07     12.45 o
  10   5   3       14.25       14.40      6.14 o
  11   5   3       95.66      102.09      7.57 o
  12   5   3        1.87        5.95      7.41 o
  13   5   3        0.07        2.32      7.37 o
  14   5   3       41.62       66.00      7.98 o
 -16   6   3        1.12        3.21      8.11 o
 -15   6   3        8.04       18.09      8.07 o
 -14   6   3       77.63       74.22      8.01 o
 -13   6   3      114.19      121.10      8.30 o
 -12   6   3       43.72       31.28     11.33 o
 -11   6   3       20.24       36.59     11.91 o
 -10   6   3      386.82      389.75      7.14 o
  -9   6   3      236.40      232.02      6.23 o
  -8   6   3      110.24      118.89      6.69 o
  -7   6   3        7.94        8.10      5.29 o
  -6   6   3       10.00       13.35      5.87 o
  -5   6   3       82.95       85.20      6.30 o
  -4   6   3      438.78      466.36     14.73 o
  -3   6   3       32.05       28.82      5.83 o
  -2   6   3       22.31       18.64      1.51 o
  -1   6   3     1212.39     1273.38      7.91 o
   0   6   3       27.07       36.63      3.86 o
   1   6   3       20.47       22.74      4.33 o
   2   6   3      185.68      192.65      5.70 o
   3   6   3      419.68      417.81      6.97 o
   4   6   3      128.32      125.04      6.02 o
   5   6   3       90.17       92.10      6.44 o
   6   6   3      402.81      381.87      5.12 o
   7   6   3      989.33      971.82     10.61 o
   8   6   3      537.28      531.38     12.18 o
   9   6   3       34.49       36.61      8.28 o
  10   6   3       74.76       71.03      7.12 o
  11   6   3      466.39      497.15      9.58 o
  12   6   3      186.60      203.30     13.98 o
  13   6   3       48.93       38.00     12.21 o
 -15   7   3       58.64       57.98      7.85 o
 -14   7   3       11.26       19.67      7.81 o
 -13   7   3       67.47       54.10     11.07 o
 -12   7   3      186.27      170.46     12.11 o
 -11   7   3       26.92       34.09     11.34 o
 -10   7   3        6.28        2.35      4.90 o
  -9   7   3        5.49        7.07      5.21 o
  -8   7   3      150.94      147.26      6.89 o
  -7   7   3       21.66       21.17      6.07 o
  -6   7   3     2018.83     2097.52     18.08 o
  -5   7   3      249.98      261.88      7.51 o
  -4   7   3      557.61      564.19      8.82 o
  -3   7   3     1090.57     1084.95     17.80 o
  -2   7   3      398.76      397.10      8.31 o
  -1   7   3       45.25       44.12      2.99 o
   0   7   3      214.00      217.51      4.95 o
   1   7   3      373.93      366.87     13.13 o
   2   7   3       16.93       18.57      5.05 o
   3   7   3        2.83        2.71      5.49 o
   4   7   3      273.25      275.12      7.27 o
   5   7   3       99.66       90.73      7.32 o
   6   7   3     2070.25     2161.87     18.87 o
   7   7   3      333.63      360.27     10.57 o
   8   7   3       47.30       42.90      6.83 o
   9   7   3      221.03      220.65      8.09 o
  10   7   3       88.01       86.13      7.19 o
  11   7   3       24.55       25.10     10.66 o
  12   7   3        2.66        4.19     11.66 o
 -14   8   3        2.44        2.94     10.75 o
 -13   8   3       10.18        8.33     11.14 o
 -12   8   3        1.27       -7.51     10.61 o
 -11   8   3        9.20        1.07      6.58 o
 -10   8   3      119.19      116.37     11.78 o
  -9   8   3       91.02       95.90      6.33 o
  -8   8   3        0.01       -0.60      5.75 o
  -7   8   3        0.09       -0.83      5.76 o
  -6   8   3        0.07       -2.05      6.08 o
  -5   8   3      986.78     1021.88     10.92 o
  -4   8   3       58.30       52.60      6.85 o
  -3   8   3      157.11      152.03      8.70 o
  -2   8   3      352.72      364.70     10.12 o
  -1   8   3      356.13      365.00      8.27 o
   0   8   3      295.70      318.42     12.45 o
   1   8   3       91.51       88.88      4.80 o
   2   8   3        0.71        1.76      4.91 o
   3   8   3      352.76      336.33      6.90 o
   4   8   3      380.08      393.84      8.85 o
   5   8   3      207.24      219.01      7.05 o
   6   8   3      113.34      104.11     10.08 o
   7   8   3      207.43      211.60      7.87 o
   8   8   3       16.01       18.10      6.67 o
   9   8   3        2.67       -0.20      6.79 o
  10   8   3        0.71       -1.64      6.59 o
  11   8   3       35.04       29.53     10.16 o
 -12   9   3      131.95      158.88     12.31 o
 -11   9   3        7.95        9.49      7.40 o
 -10   9   3        3.34       -6.49     10.15 o
  -9   9   3       65.15       60.40      6.39 o
  -8   9   3      308.01      345.13     18.44 o
  -7   9   3      242.06      246.51     13.09 o
  -6   9   3       23.93       21.96      6.38 o
  -5   9   3       82.49       77.70      6.90 o
  -4   9   3      495.33      493.58      9.09 o
  -3   9   3       15.19       18.50      6.56 o
  -2   9   3       44.46       45.01      6.68 o
  -1   9   3      135.78      124.03      6.56 o
   0   9   3      425.04      442.81     13.02 o
   1   9   3      660.29      679.91     14.90 o
   2   9   3      672.49      682.27     15.22 o
   3   9   3       10.80       10.46     11.02 o
   4   9   3        1.60       -2.01      5.38 o
   5   9   3      200.93      209.34      7.29 o
   6   9   3       61.23       60.94      6.72 o
   7   9   3       65.08       66.87      7.87 o
   8   9   3       27.83       19.16      6.72 o
   9   9   3        0.20        3.89      6.33 o
  10   9   3        0.64        2.00      6.91 o
 -11  10   3      108.03      118.60      8.80 o
 -10  10   3      311.58      369.12     10.11 o
  -9  10   3       53.58       57.99      6.75 o
  -8  10   3       98.18       86.76      6.97 o
  -7  10   3      138.38      131.75      7.39 o
  -6  10   3       46.74       50.28      6.90 o
  -5  10   3      103.80      114.50     10.58 o
  -4  10   3       77.00       88.47      7.26 o
  -3  10   3       66.55       53.54      7.01 o
  -2  10   3        0.25        3.75      6.24 o
  -1  10   3       28.13       30.56     10.86 o
   0  10   3       80.70       72.40     11.04 o
   1  10   3       16.24        8.71      9.81 o
   2  10   3      110.53      107.40     10.96 o
   3  10   3      141.00      157.26     12.54 o
   4  10   3       19.60       15.94     10.87 o
   5  10   3       12.17        9.57     11.32 o
   6  10   3       16.34       13.25     10.16 o
   7  10   3       29.73       37.25     10.65 o
   8  10   3       95.33      111.99     11.97 o
  -8  11   3        4.00        1.91      6.23 o
  -7  11   3      107.38       93.14      7.12 o
  -6  11   3        0.45        2.18      6.31 o
  -5  11   3       25.74       24.51      6.81 o
  -4  11   3       82.97       81.10      7.33 o
  -3  11   3        5.67       -0.87      6.73 o
  -2  11   3       10.39        3.55     10.86 o
  -1  11   3       26.24       22.70     10.25 o
   0  11   3        1.24        8.38     11.19 o
   1  11   3      105.65      117.46     13.10 o
   2  11   3       46.81       25.28     11.76 o
   3  11   3      115.34       90.23     12.75 o
   4  11   3       56.19       56.30     11.02 o
   5  11   3       19.43       35.65     12.16 o
   6  11   3       31.34       41.68     10.89 o
  -4  12   3       16.60       27.36     11.31 o
  -3  12   3        0.11        1.21     11.29 o
  -2  12   3       77.49       87.67     12.73 o
  -1  12   3       37.09       59.40     11.07 o
   0  12   3      119.56      131.02     13.73 o
   1  12   3      176.35      204.70     14.34 o
   2  12   3        0.18       -3.77     11.75 o
 -18   0   4       96.76       87.22     11.12 o
 -17   0   4        3.09        4.75      9.98 o
 -16   0   4      205.74      193.21     12.08 o
 -15   0   4       15.46       25.80     10.26 o
 -14   0   4      179.62      178.80     10.70 o
 -13   0   4      124.45      122.03      7.71 o
 -12   0   4     1044.93     1059.09     40.50 o
 -11   0   4      218.67      229.55      7.93 o
 -10   0   4      895.34      901.62     15.17 o
  -9   0   4        4.74        0.67      5.50 o
  -8   0   4      128.02      134.70      5.76 o
  -7   0   4      865.06      910.08     10.87 o
  -6   0   4      438.03      395.95     10.15 o
  -5   0   4       32.18       23.26      3.75 o
  -4   0   4     2646.83     2646.24     10.04 o
  -3   0   4      488.37      465.59      7.37 o
  -2   0   4      618.64      623.62      8.97 o
  -1   0   4     1363.76     1323.90     11.20 o
   0   0   4     1628.89     1649.13     12.38 o
   1   0   4      106.77       86.22      6.95 o
   2   0   4      537.45      545.32      9.00 o
   3   0   4      567.46      547.06      9.22 o
   4   0   4      422.22      511.65      9.12 o
   5   0   4       69.80       41.55      6.72 o
   6   0   4      255.03      313.27      8.19 o
   7   0   4       65.00       81.49      7.14 o
   8   0   4      482.90      453.57     12.02 o
   9   0   4      442.16      446.81     13.98 o
  10   0   4     1091.33     1106.27     62.44 o
  11   0   4       75.70       75.50     10.83 o
  12   0   4      245.54      256.36     14.07 o
  13   0   4      241.99      228.08     14.23 o
  14   0   4      162.59      179.91     12.53 o
 -18   1   4       56.73       61.67      7.58 o
 -17   1   4       59.66       70.86      9.98 o
 -16   1   4       89.39       89.04      7.59 o
 -15   1   4      343.59      360.00      8.10 o
 -14   1   4        2.52        1.75      5.44 o
 -13   1   4       21.53       22.60      5.54 o
 -12   1   4      956.38      971.71     12.27 o
 -11   1   4      754.20      744.70      9.02 o
 -10   1   4      253.41      240.19      5.62 o
  -9   1   4      124.68      133.46      3.92 o
  -8   1   4      245.78      250.08      3.35 o
  -7   1   4     3538.50     3786.77      8.79 o
  -6   1   4      247.58      215.30      3.41 o
  -5   1   4        2.38        5.49      2.74 o
  -4   1   4       96.33       99.97      2.89 o
  -3   1   4        3.06        3.01      2.80 o
  -2   1   4      472.59      435.06      9.54 o
  -1   1   4     5578.27     6056.91    174.97 o
   0   1   4       96.81       89.50      4.89 o
   1   1   4       57.58       62.38      6.12 o
   2   1   4      653.64      616.42      6.80 o
   3   1   4      181.05      148.88      5.07 o
   4   1   4     1627.54     1632.88     25.50 o
   5   1   4       67.57       75.86      5.04 o
   6   1   4      305.41      280.98      6.09 o
   7   1   4      555.11      551.19      6.41 o
   8   1   4      183.66      181.43      5.31 o
   9   1   4        4.14        3.86      4.02 o
  10   1   4       10.52       13.60      4.93 o
  11   1   4      472.42      480.18     10.03 o
  12   1   4       13.74       13.63      8.43 o
  13   1   4        8.44       11.35      7.47 o
  14   1   4        4.99        2.89      8.39 o
 -18   2   4      301.64      406.67     14.97 o
 -17   2   4      191.84      201.01     23.51 o
 -16   2   4       10.80       16.28      5.82 o
 -15   2   4       25.95       26.57      5.81 o
 -14   2   4      186.86      187.07      6.14 o
 -13   2   4       11.71        9.88      5.29 o
 -12   2   4      382.81      369.67      6.72 o
 -11   2   4        0.22        2.99      5.26 o
 -10   2   4        0.04        2.59      2.33 o
  -9   2   4      376.72      333.46      4.13 o
  -8   2   4      529.03      492.79      5.22 o
  -7   2   4      174.20      179.97      3.70 o
  -6   2   4       16.32       12.29      3.07 o
  -5   2   4      892.27      879.44      8.18 o
  -4   2   4      348.53      320.00      4.96 o
  -3   2   4        0.82        6.05      3.17 o
  -2   2   4     1916.78     2083.17     63.52 o
  -1   2   4      207.07      195.84      7.48 o
   0   2   4     3881.19     4425.84     14.49 o
   1   2   4      154.67      129.88      5.84 o
   2   2   4        0.05       -4.77      4.88 o
   3   2   4      274.36      279.53     10.16 o
   4   2   4     2461.96     2566.54     63.48 o
   5   2   4      535.20      513.35      8.59 o
   6   2   4      374.19      363.70      7.73 o
   7   2   4       80.04       74.29      7.49 o
   8   2   4        0.16       -2.64      6.04 o
   9   2   4      296.88      292.09      7.41 o
  10   2   4      215.99      220.99      6.10 o
  11   2   4       52.28       54.99      8.51 o
  12   2   4      273.80      250.52      9.23 o
  13   2   4      118.41      119.96      8.15 o
  14   2   4       32.40       44.23      8.02 o
 -17   3   4        8.47        5.89      8.07 o
 -16   3   4       42.47       34.27      8.08 o
 -15   3   4      404.22      402.14     10.36 o
 -14   3   4      344.73      359.21      9.78 o
 -13   3   4      223.33      216.72      6.09 o
 -12   3   4      805.71      813.80      7.99 o
 -11   3   4      379.13      382.79      6.50 o
 -10   3   4      126.66      124.52      3.55 o
  -9   3   4       98.83       90.47      3.48 o
  -8   3   4       52.93       57.11      3.28 o
  -7   3   4      487.47      455.39      9.13 o
  -6   3   4     1012.34      943.51     17.34 o
  -5   3   4       30.89       34.03      3.12 o
  -4   3   4      167.49      147.83      3.13 o
  -3   3   4      105.84       99.87      2.74 o
  -2   3   4      111.51      114.33      3.38 o
  -1   3   4     5993.58     6673.06     25.68 o
   0   3   4       31.00       40.68      7.06 o
   1   3   4     1349.07     1428.69     13.69 o
   2   3   4     1291.78     1254.46     13.20 o
   3   3   4      785.08      805.49     12.35 o
   4   3   4      763.36      734.97      8.21 o
   5   3   4       34.09       42.20      6.17 o
   6   3   4      747.51      766.24      9.01 o
   7   3   4      661.82      661.12     29.09 o
   8   3   4       24.01       21.73      6.70 o
   9   3   4       11.73       15.34      6.13 o
  10   3   4       37.31       34.31      6.10 o
  11   3   4       31.41       44.43      7.91 o
  12   3   4      143.11      144.61      8.25 o
  13   3   4        1.14        0.85      7.53 o
  14   3   4       17.13       24.23      8.12 o
 -17   4   4       78.55       71.79      8.69 o
 -16   4   4        2.58        9.53      8.03 o
 -15   4   4      265.69      275.87      9.55 o
 -14   4   4      223.53      227.33      9.25 o
 -13   4   4      366.67      416.63     10.02 o
 -12   4   4        2.53        2.52      7.59 o
 -11   4   4       23.53       14.99     12.38 o
 -10   4   4      120.18      119.61      3.63 o
  -9   4   4      179.41      176.86      3.88 o
  -8   4   4      344.68      359.78      9.05 o
  -7   4   4      541.10      495.05     20.29 o
  -6   4   4      221.52      197.79     10.69 o
  -5   4   4     1801.60     1841.95     34.54 o
  -4   4   4     5649.65     6227.17      9.73 o
  -3   4   4       36.49       30.71      2.22 o
  -2   4   4      306.59      364.79     12.54 o
  -1   4   4     5864.77     6249.02     52.74 o
   0   4   4       47.14       56.00      4.93 o
   1   4   4      142.97      120.35      4.92 o
   2   4   4       36.76       32.45      4.91 o
   3   4   4      275.21      234.15     10.50 o
   4   4   4      482.84      503.14     13.07 o
   5   4   4     1019.10      966.52     17.95 o
   6   4   4      210.01      207.59      7.17 o
   7   4   4      248.44      235.40      7.48 o
   8   4   4      755.60      772.11     10.05 o
   9   4   4      270.71      273.01      8.06 o
  10   4   4      447.93      475.08     18.58 o
  11   4   4      131.08      116.52      8.03 o
  12   4   4       51.86       53.27      8.10 o
  13   4   4       54.56       59.65      8.64 o
 -16   5   4       76.32       66.99      8.69 o
 -15   5   4       23.86       24.85      7.95 o
 -14   5   4      255.39      247.57     11.71 o
 -13   5   4      355.58      303.75      9.63 o
 -12   5   4       74.67       64.00     12.88 o
 -11   5   4      259.86      258.49     12.80 o
 -10   5   4       23.53       23.81      4.45 o
  -9   5   4       90.67       94.52      5.33 o
  -8   5   4        1.11        2.61      5.34 o
  -7   5   4      528.78      500.67     15.70 o
  -6   5   4     3615.88     3942.05     71.54 o
  -5   5   4       90.88       92.66      8.02 o
  -4   5   4      357.97      382.29     12.34 o
  -3   5   4       23.75       23.66      0.99 o
  -2   5   4     1059.26     1058.09     26.84 o
  -1   5   4       93.46      115.84      3.93 o
   0   5   4      261.48      248.44      4.97 o
   1   5   4       13.66        8.80      4.61 o
   2   5   4       50.66       46.36      5.44 o
   3   5   4      425.90      359.00     30.42 o
   4   5   4       56.01       47.75      3.73 o
   5   5   4       79.10       79.39      6.48 o
   6   5   4     2568.13     2522.23     88.73 o
   7   5   4      372.90      384.04      8.41 o
   8   5   4      131.93      142.26     17.46 o
   9   5   4      279.59      254.31      7.71 o
  10   5   4      363.58      376.81     12.89 o
  11   5   4        0.04       -1.23      9.73 o
  12   5   4        0.43        5.42      7.56 o
  13   5   4       10.02       10.11      7.72 o
 -16   6   4       15.59       18.44      7.93 o
 -15   6   4       21.38       17.60      8.31 o
 -14   6   4        5.51        9.41      7.64 o
 -13   6   4       94.29       84.49     13.03 o
 -12   6   4       92.23      100.59     12.82 o
 -11   6   4       88.97       79.38     12.37 o
 -10   6   4       38.21       41.37      4.68 o
  -9   6   4      544.46      520.18     23.79 o
  -8   6   4      215.55      212.52     19.06 o
  -7   6   4      901.35      905.84      9.69 o
  -6   6   4       19.48       20.27      6.39 o
  -5   6   4      333.41      352.75      7.83 o
  -4   6   4       87.36       89.64      7.18 o
  -3   6   4      779.82      770.32     24.83 o
  -2   6   4       56.21       53.97      3.97 o
  -1   6   4      100.15       95.21      3.79 o
   0   6   4      127.41      117.14      4.48 o
   1   6   4      409.30      415.19      6.30 o
   2   6   4       97.47       96.34      5.61 o
   3   6   4       43.88       41.74      5.60 o
   4   6   4        2.21       -1.45      6.11 o
   5   6   4       13.94       19.28      6.34 o
   6   6   4      208.48      210.04      7.47 o
   7   6   4        1.04       -1.23      6.23 o
   8   6   4      325.68      327.96     33.44 o
   9   6   4        0.03        3.58      6.59 o
  10   6   4       81.57       81.17      6.90 o
  11   6   4        1.85        6.12     10.50 o
  12   6   4        1.39        0.77      7.41 o
 -15   7   4        6.83       14.86      8.58 o
 -14   7   4        9.53       20.69     12.76 o
 -13   7   4        3.69        0.29     11.30 o
 -12   7   4       10.46       22.64     12.01 o
 -11   7   4        6.39        0.52     12.01 o
 -10   7   4       12.10       10.84      5.22 o
  -9   7   4      201.26      199.54      6.88 o
  -8   7   4      455.66      473.72      8.26 o
  -7   7   4        1.26        2.86      6.04 o
  -6   7   4      535.83      532.70     10.51 o
  -5   7   4      511.86      502.21     29.39 o
  -4   7   4      123.65      111.72      7.02 o
  -3   7   4       21.23       20.85      6.65 o
  -2   7   4      237.80      236.61      7.92 o
  -1   7   4      104.83      104.82      3.70 o
   0   7   4       23.49       11.12      4.02 o
   1   7   4      553.51      514.21     18.84 o
   2   7   4      887.72      888.50     13.01 o
   3   7   4      204.84      202.60      6.33 o
   4   7   4       64.77       64.92      6.85 o
   5   7   4      362.20      352.84      7.70 o
   6   7   4      146.77      146.72      6.79 o
   7   7   4      120.87      114.17      7.01 o
   8   7   4       44.72       54.86      7.13 o
   9   7   4       50.11       44.55      6.87 o
  10   7   4      128.92      126.42      7.76 o
  11   7   4      121.05      151.16     12.48 o
 -14   8   4       10.36       21.61     12.63 o
 -13   8   4       14.08       24.53     12.52 o
 -12   8   4        2.53        0.95     11.03 o
 -11   8   4        0.06        1.73     12.53 o
 -10   8   4       29.32       27.25     12.14 o
  -9   8   4       69.60       64.34      6.34 o
  -8   8   4      176.75      180.15      6.97 o
  -7   8   4      158.31      154.51      6.87 o
  -6   8   4        5.35        9.35      6.34 o
  -5   8   4      446.74      448.15      8.82 o
  -4   8   4       79.00       77.65      7.01 o
  -3   8   4        0.60        3.55      6.57 o
  -2   8   4       39.83       42.19      6.68 o
  -1   8   4       48.49       39.36      9.83 o
   0   8   4      183.75      161.58     10.88 o
   1   8   4        3.04        6.93      9.95 o
   2   8   4       76.82       66.11      5.39 o
   3   8   4       36.93       40.51      7.09 o
   4   8   4        7.52        5.11      5.83 o
   5   8   4        8.74        4.30      6.05 o
   6   8   4      182.72      179.25      7.42 o
   7   8   4       15.67       12.95      6.49 o
   8   8   4        8.20        1.96      6.78 o
   9   8   4      133.50      108.82     16.28 o
  10   8   4        0.28       -0.32      7.24 o
 -12   9   4        0.08        1.94     12.15 o
 -11   9   4       36.45       35.34     12.11 o
 -10   9   4        1.34        3.65     10.26 o
  -9   9   4        1.58        4.30      6.03 o
  -8   9   4        0.14       -0.23      6.09 o
  -7   9   4        8.89       10.87      6.73 o
  -6   9   4      147.73      125.57      7.29 o
  -5   9   4      202.80      192.06      7.82 o
  -4   9   4       95.37       90.64      6.97 o
  -3   9   4      166.03      174.19      7.70 o
  -2   9   4       40.43       37.30      6.77 o
  -1   9   4       12.80       25.51      9.84 o
   0   9   4       48.12       58.96     11.18 o
   1   9   4        8.63        6.79     10.64 o
   2   9   4       61.60       37.60     10.64 o
   3   9   4        1.33        2.69     10.00 o
   4   9   4       12.10       17.99     11.08 o
   5   9   4        1.92       -1.44     10.35 o
   6   9   4       54.33       41.58      6.43 o
   7   9   4        7.29        4.19      6.50 o
   8   9   4        7.12        4.99      6.58 o
   9   9   4       32.93       32.01      7.04 o
 -10  10   4       82.84       84.60     11.57 o
  -9  10   4       99.47       88.78      6.61 o
  -8  10   4       29.87       25.86      6.59 o
  -7  10   4        0.08        1.90      6.56 o
  -6  10   4        0.01       -1.11      6.78 o
  -5  10   4        5.76        8.76      6.74 o
  -4  10   4       19.42       17.03      6.87 o
  -3  10   4      187.54      168.80     19.78 o
  -2  10   4       18.52       17.33      9.73 o
  -1  10   4        2.43        4.45     10.46 o
   0  10   4       66.42       65.80     10.65 o
   1  10   4        0.75       -1.24      9.33 o
   2  10   4       17.30       13.57      9.86 o
   3  10   4        1.42       -1.84     11.01 o
   4  10   4        6.26        3.83     11.36 o
   5  10   4      100.70       96.14     11.69 o
   6  10   4        0.33        8.68     10.93 o
   7  10   4        2.10       -0.43     11.48 o
  -8  11   4       12.81       11.53      6.61 o
  -7  11   4        2.07        1.03      6.71 o
  -6  11   4       38.42       32.99      6.92 o
  -5  11   4      106.31       98.06      7.37 o
  -4  11   4       96.87       94.55      7.43 o
  -3  11   4       48.39       46.67      8.39 o
  -2  11   4        1.63        4.69     11.04 o
  -1  11   4       25.36       13.71     10.28 o
   0  11   4       26.01        7.62     11.30 o
   1  11   4       43.14       53.50     11.30 o
   2  11   4       33.29       40.24     10.76 o
   3  11   4       20.25       28.35     11.59 o
   4  11   4       43.39       50.88     12.97 o
 -18   1   5      111.89      127.11     12.83 o
 -17   1   5        0.28       -0.82      7.27 o
 -16   1   5        2.64        0.36      5.97 o
 -15   1   5      162.34      146.01      6.67 o
 -14   1   5      167.96      156.85      6.28 o
 -13   1   5      187.66      192.69      6.36 o
 -12   1   5       25.62       17.74      4.95 o
 -11   1   5       19.66       15.57      4.75 o
 -10   1   5        0.07       -0.18      2.99 o
  -9   1   5      396.83      434.59      4.34 o
  -8   1   5       24.03       26.32      3.23 o
  -7   1   5      985.53     1032.35     11.45 o
  -6   1   5       29.95       31.62      2.74 o
  -5   1   5      146.26      136.67      3.40 o
  -4   1   5        9.50        4.95      3.02 o
  -3   1   5      362.22      376.41     19.10 o
  -2   1   5      337.04      315.31     21.30 o
  -1   1   5      626.62      629.48      7.16 o
   0   1   5       42.21       47.52      5.14 o
   1   1   5      678.44      716.23     35.80 o
   2   1   5        2.03        9.27      5.36 o
   3   1   5        5.55       11.26      5.25 o
   4   1   5        5.70        9.81      5.56 o
   5   1   5       30.28       38.29      5.86 o
   6   1   5        0.81        1.65      5.67 o
   7   1   5       44.20       45.07      5.65 o
   8   1   5       32.16       23.17      4.83 o
   9   1   5       63.44       56.76      4.70 o
  10   1   5       13.98        5.29      5.59 o
  11   1   5       20.67        8.08      7.90 o
  12   1   5       89.70       81.25     16.85 o
  13   1   5       13.28       15.19      7.85 o
 -17   2   5       16.28        9.01      8.34 o
 -16   2   5        1.60        4.46      8.28 o
 -15   2   5       41.82       46.49      5.91 o
 -14   2   5        0.03       -2.31      5.45 o
 -13   2   5       90.46       86.24      5.62 o
 -12   2   5      101.24      114.92      5.75 o
 -11   2   5       74.23       69.89      5.43 o
 -10   2   5       74.19       70.94      4.39 o
  -9   2   5       92.13       97.51      4.00 o
  -8   2   5        4.23        0.45      3.19 o
  -7   2   5       54.68       54.17      3.20 o
  -6   2   5      201.42      198.06      6.91 o
  -5   2   5      319.69      307.30      5.19 o
  -4   2   5        0.85       -3.83      3.38 o
  -3   2   5      465.93      459.05      4.65 o
  -2   2   5     1708.47     2010.42     16.18 o
  -1   2   5       31.78       29.53      2.16 o
   0   2   5       36.13       45.54      5.46 o
   1   2   5        1.48       -0.21      5.26 o
   2   2   5       14.89       12.45      5.70 o
   3   2   5      584.34      597.22     15.61 o
   4   2   5      303.08      338.93     11.10 o
   5   2   5       54.98       60.68      6.88 o
   6   2   5      250.18      227.87      6.02 o
   7   2   5      222.96      221.14      6.04 o
   8   2   5       18.48       17.03      6.66 o
   9   2   5        0.52        1.17      5.90 o
  10   2   5      275.42      272.43      7.84 o
  11   2   5       12.50        7.56      7.65 o
  12   2   5        0.04       -7.63      7.98 o
  13   2   5        7.15        1.20      7.80 o
 -17   3   5        2.34       -8.11      8.89 o
 -16   3   5        0.61        1.41      8.25 o
 -15   3   5      406.24      420.97     13.83 o
 -14   3   5       11.05       16.39      7.79 o
 -13   3   5      384.06      335.79      9.16 o
 -12   3   5      609.28      600.53     11.74 o
 -11   3   5       39.81       42.55      6.13 o
 -10   3   5      102.44      100.77      3.89 o
  -9   3   5       67.09       65.90      3.86 o
  -8   3   5       25.21       26.16      3.73 o
  -7   3   5      152.08      164.72      4.12 o
  -6   3   5      297.80      297.93      9.86 o
  -5   3   5      221.36      197.41      5.91 o
  -4   3   5     1278.93     1277.51      9.90 o
  -3   3   5      233.11      235.08      6.55 o
  -2   3   5      353.50      309.56      9.09 o
  -1   3   5     3537.30     4014.96     22.23 o
   0   3   5       18.28       26.63      8.02 o
   1   3   5        0.11        0.16      7.71 o
   2   3   5       48.64       48.20      8.34 o
   3   3   5        5.47       14.85      8.91 o
   4   3   5      363.69      382.46     11.09 o
   5   3   5      122.84      118.09      7.08 o
   6   3   5      736.13      751.43      9.97 o
   7   3   5      210.70      196.81      7.75 o
   8   3   5      492.89      490.98     11.70 o
   9   3   5      388.74      380.60      8.42 o
  10   3   5       43.94       44.47      6.86 o
  11   3   5       64.20       66.45      8.49 o
  12   3   5        0.12        2.52      7.75 o
  13   3   5        9.90       19.53      8.37 o
 -17   4   5        3.37        4.59      8.54 o
 -16   4   5       20.07       18.17      8.50 o
 -15   4   5        3.43       12.19      7.87 o
 -14   4   5      446.58      452.84     10.77 o
 -13   4   5        3.84        9.27      8.38 o
 -12   4   5       21.11       22.14     10.15 o
 -11   4   5       23.77       26.03     11.41 o
 -10   4   5       10.63        6.15      4.90 o
  -9   4   5       93.91       96.55      5.48 o
  -8   4   5       14.34       12.17      3.34 o
  -7   4   5      546.21      524.69      7.77 o
  -6   4   5        8.85        8.24      5.82 o
  -5   4   5        3.35        1.61      2.36 o
  -4   4   5       35.51       32.53      3.19 o
  -3   4   5      608.52      669.62      8.64 o
  -2   4   5      143.58      179.42      9.11 o
  -1   4   5      147.32      169.16      9.69 o
   0   4   5       78.78       89.32      8.61 o
   1   4   5        0.17        1.83      8.30 o
   2   4   5        0.27       -0.75      5.34 o
   3   4   5       36.18       30.91      6.24 o
   4   4   5     1521.51     1529.71     14.40 o
   5   4   5       81.19       87.87      6.86 o
   6   4   5      109.03      115.92      8.11 o
   7   4   5       34.86       30.72      6.99 o
   8   4   5       69.92       76.99      7.28 o
   9   4   5      154.04      159.13      8.09 o
  10   4   5       86.72       90.19      7.26 o
  11   4   5        8.95       13.99     12.20 o
  12   4   5        6.35        5.60      8.40 o
 -16   5   5       32.05       34.85      8.57 o
 -15   5   5       29.25       25.92      8.34 o
 -14   5   5      263.62      270.87     29.62 o
 -13   5   5       14.07       11.05     12.58 o
 -12   5   5       26.56       29.03     12.82 o
 -11   5   5        0.13       -4.81     12.06 o
 -10   5   5      135.53      142.60      5.67 o
  -9   5   5      711.78      702.08      8.65 o
  -8   5   5      334.38      305.65      6.93 o
  -7   5   5     1594.31     1457.88    156.23 o
  -6   5   5      753.56      759.40      9.36 o
  -5   5   5      767.16      794.96      9.74 o
  -4   5   5       93.20       90.18      5.42 o
  -3   5   5      634.70      667.65      9.24 o
  -2   5   5       25.06       15.94      3.37 o
  -1   5   5      839.05      814.29     13.97 o
   0   5   5       96.15       83.39      4.89 o
   1   5   5      172.27      146.34      5.63 o
   2   5   5        3.26        6.68      5.72 o
   3   5   5       91.99       94.12      7.08 o
   4   5   5     1122.66     1141.80     10.89 o
   5   5   5        5.06        4.90      6.36 o
   6   5   5        3.44        3.16      6.36 o
   7   5   5        5.54        9.30      6.20 o
   8   5   5       23.09       22.39      9.36 o
   9   5   5       23.34       27.77      6.73 o
  10   5   5      187.26      201.14     17.65 o
  11   5   5        5.31        0.74     11.68 o
  12   5   5        8.22        7.57      7.58 o
 -15   6   5        9.22       13.17      8.62 o
 -14   6   5       47.66       45.09     11.87 o
 -13   6   5       60.97       59.40     12.49 o
 -12   6   5       74.81       56.56     13.92 o
 -11   6   5      115.42      120.57     13.41 o
 -10   6   5        0.42        2.10      5.17 o
  -9   6   5      383.77      405.24     14.41 o
  -8   6   5      129.74      137.50     13.75 o
  -7   6   5     1179.25     1185.01     11.25 o
  -6   6   5       65.54       68.81      8.41 o
  -5   6   5       19.98       16.14      6.80 o
  -4   6   5     1075.33     1117.94     11.26 o
  -3   6   5      305.01      293.80      8.24 o
  -2   6   5      199.59      196.67      6.56 o
  -1   6   5      139.07      126.35      4.50 o
   0   6   5       58.53       46.20      4.59 o
   1   6   5      684.25      673.67      7.90 o
   2   6   5      915.78      897.48      9.86 o
   3   6   5        6.65        2.47      5.60 o
   4   6   5       49.73       44.72      6.38 o
   5   6   5      337.12      328.26      7.94 o
   6   6   5      213.00      192.55      7.80 o
   7   6   5       20.13       25.40      6.81 o
   8   6   5        3.99       -0.17      6.96 o
   9   6   5       38.66       43.45      6.91 o
  10   6   5      324.93      361.68     25.26 o
  11   6   5       45.18       49.74     11.97 o
 -14   7   5      210.14      219.52     15.21 o
 -13   7   5        4.70        3.43     12.89 o
 -12   7   5        2.74        2.08     12.64 o
 -11   7   5       49.69       58.64     12.80 o
 -10   7   5      319.78      339.19      9.30 o
  -9   7   5      439.98      441.87      8.31 o
  -8   7   5      154.41      150.36      8.78 o
  -7   7   5      421.96      399.92     13.41 o
  -6   7   5     1114.05     1101.06     11.34 o
  -5   7   5        0.80       -3.77      6.42 o
  -4   7   5        1.98       -8.90      7.38 o
  -3   7   5       29.73       13.72      7.38 o
  -2   7   5     1253.87     1211.14     17.26 o
  -1   7   5      247.39      252.77     11.73 o
   0   7   5      546.62      527.85      6.52 o
   1   7   5        0.53        1.92      4.57 o
   2   7   5       31.41       21.29      4.72 o
   3   7   5      197.07      176.08      6.34 o
   4   7   5      243.55      248.84      7.16 o
   5   7   5       27.12       26.85      6.25 o
   6   7   5      318.00      287.43      8.11 o
   7   7   5       49.09       52.36      6.76 o
   8   7   5       10.03       12.36      6.55 o
   9   7   5      226.58      221.64     15.97 o
  10   7   5       28.60       26.48      6.93 o
 -13   8   5       70.74       88.93     14.65 o
 -12   8   5      145.15      163.19     12.79 o
 -11   8   5      198.46      207.51     14.39 o
 -10   8   5        4.59        3.87      5.81 o
  -9   8   5       18.92       14.73      6.22 o
  -8   8   5       32.58       33.14      8.71 o
  -7   8   5      254.79      246.79      8.02 o
  -6   8   5       27.01       28.07      6.45 o
  -5   8   5        0.46       -2.15      6.54 o
  -4   8   5        0.04       -4.13      6.77 o
  -3   8   5      310.07      296.86      8.80 o
  -2   8   5       51.95       43.23      9.40 o
  -1   8   5        3.45       -1.96     10.03 o
   0   8   5       18.17       17.48      9.32 o
   1   8   5      163.59      158.62     11.14 o
   2   8   5      185.53      188.82     11.25 o
   3   8   5        9.22        7.06      5.15 o
   4   8   5       65.58       63.79      5.97 o
   5   8   5      362.06      368.84      8.33 o
   6   8   5      120.83      124.67      6.97 o
   7   8   5       60.86       58.25      6.80 o
   8   8   5       92.70       81.42     17.00 o
   9   8   5       55.47       56.19     15.78 o
 -12   9   5        0.68        6.61     13.59 o
 -11   9   5        1.97       -1.98     11.36 o
 -10   9   5        8.28       15.16     10.43 o
  -9   9   5       28.23       36.52      9.76 o
  -8   9   5       20.36       16.19      6.32 o
  -7   9   5       10.96       11.27      6.63 o
  -6   9   5       17.69       16.55      6.76 o
  -5   9   5       97.93      115.35      8.05 o
  -4   9   5      165.62      159.37      8.54 o
  -3   9   5        7.61        8.07      6.95 o
  -2   9   5      113.22       95.97     10.92 o
  -1   9   5      208.71      201.31     11.77 o
   0   9   5       51.00       22.07     10.48 o
   1   9   5       19.80       19.22     11.15 o
   2   9   5      111.71       97.35     11.84 o
   3   9   5       19.76       24.07     10.36 o
   4   9   5      235.88      248.72     13.35 o
   5   9   5       22.18       15.39     10.84 o
   6   9   5        2.11        7.54     11.22 o
   7   9   5       15.63       13.94     11.33 o
 -10  10   5       11.91       10.06     12.22 o
  -9  10   5        8.02        9.97      5.96 o
  -8  10   5      152.64      147.63     11.13 o
  -7  10   5       76.76       70.06      7.25 o
  -6  10   5       33.58       20.41      6.82 o
  -5  10   5       26.86       19.31      6.70 o
  -4  10   5       70.78       67.31      7.25 o
  -3  10   5      211.94      237.16     11.85 o
  -2  10   5      203.40      224.99     12.07 o
  -1  10   5       24.86       24.94     11.31 o
   0  10   5       53.90       41.62     10.65 o
   1  10   5      133.46      134.21     11.57 o
   2  10   5      273.08      288.08     13.21 o
   3  10   5      256.68      242.10     12.95 o
   4  10   5        0.20       -2.46     11.63 o
   5  10   5       59.56       75.54     12.02 o
  -7  11   5        6.79        3.11      6.79 o
  -6  11   5       83.14       91.90      7.79 o
  -5  11   5       19.57       24.05      7.22 o
  -4  11   5      128.93      127.87     27.55 o
  -3  11   5       11.46       15.91     10.92 o
  -2  11   5       76.68       98.87     10.98 o
  -1  11   5      204.56      242.25     13.83 o
   0  11   5      155.66      178.66     12.19 o
   1  11   5       16.32       12.96     12.16 o
   2  11   5       66.77       56.63     13.06 o
 -17   0   6       13.16        4.44     10.12 o
 -16   0   6        0.06       -6.09      9.87 o
 -15   0   6       92.05       97.06      7.91 o
 -14   0   6       58.74       64.30      7.63 o
 -13   0   6       51.29       37.92      7.09 o
 -12   0   6        8.72       10.51      6.72 o
 -11   0   6      200.45      195.70      7.86 o
 -10   0   6      293.52      296.01      8.67 o
  -9   0   6     1244.42     1305.98     17.70 o
  -8   0   6       39.52       34.98      4.43 o
  -7   0   6      601.52      565.91      8.70 o
  -6   0   6     1836.93     1879.02     35.14 o
  -5   0   6     1285.47     1299.56     33.10 o
  -4   0   6      214.50      229.42      8.31 o
  -3   0   6     1300.55     1313.79     13.58 o
  -2   0   6     3476.18     3718.00     21.29 o
  -1   0   6       88.96      104.37      8.28 o
   0   0   6      592.84      627.88     11.66 o
   1   0   6       68.57       61.64      8.60 o
   2   0   6     1059.82     1020.02     13.78 o
   3   0   6     1809.90     1803.81     17.21 o
   4   0   6     1147.14     1079.10     14.43 o
   5   0   6      264.33      256.52     10.19 o
   6   0   6       87.94       89.12      9.06 o
   7   0   6      567.67      586.91     12.40 o
   8   0   6      310.78      317.85     10.32 o
   9   0   6        4.11        6.89      6.56 o
  10   0   6      674.83      633.87     16.55 o
  11   0   6       22.85       21.27     12.53 o
  12   0   6      104.01      104.52     13.23 o
 -17   1   6      127.38      144.22      8.98 o
 -16   1   6       47.65       54.77      6.26 o
 -15   1   6       18.32       18.78      5.82 o
 -14   1   6      264.91      257.33      6.86 o
 -13   1   6      106.36      108.76      5.24 o
 -12   1   6        0.84        2.43      4.76 o
 -11   1   6        0.19       -0.37      3.32 o
 -10   1   6      139.49      142.70      3.87 o
  -9   1   6      491.45      482.60      4.83 o
  -8   1   6       99.65       81.34      5.58 o
  -7   1   6        0.02        0.02      3.12 o
  -6   1   6        0.03       -1.44      3.04 o
  -5   1   6      540.36      528.12     13.03 o
  -4   1   6      921.72      896.97      6.33 o
  -3   1   6     1437.49     1445.96     19.50 o
  -2   1   6        0.23        2.09      5.11 o
  -1   1   6      356.93      355.83      7.08 o
   0   1   6      822.13      754.03      8.94 o
   1   1   6     1377.09     1402.54     15.98 o
   2   1   6      826.19      815.92     14.58 o
   3   1   6      176.68      171.10      6.98 o
   4   1   6      640.26      640.26     18.16 o
   5   1   6      963.24      830.75    137.72 o
   6   1   6      292.93      289.60      7.46 o
   7   1   6       41.60       43.54      5.92 o
   8   1   6      129.65      129.74      5.76 o
   9   1   6      176.39      192.31      6.03 o
  10   1   6       19.29       21.05      8.43 o
  11   1   6       33.99       41.08      9.91 o
  12   1   6       10.83        3.90      7.84 o
 -17   2   6       29.92       28.34      8.54 o
 -16   2   6      147.71      177.75     14.33 o
 -15   2   6       46.81       52.91      8.65 o
 -14   2   6      359.35      352.08      7.29 o
 -13   2   6        7.63        9.55      5.27 o
 -12   2   6        9.68       18.60      5.37 o
 -11   2   6       73.89       75.65      3.65 o
 -10   2   6      247.90      233.68     17.93 o
  -9   2   6      194.60      185.48      4.16 o
  -8   2   6       66.35       61.60      3.88 o
  -7   2   6        0.10       -1.29      3.69 o
  -6   2   6     1471.79     1503.42     11.70 o
  -5   2   6       41.94       35.99      4.05 o
  -4   2   6      125.19      127.15      4.78 o
  -3   2   6      460.44      399.16      4.62 o
  -2   2   6        3.08        0.29      2.85 o
  -1   2   6        2.48        7.20      2.27 o
   0   2   6       19.31       20.08      1.50 o
   1   2   6       53.24       38.24      6.15 o
   2   2   6       83.24       70.88      8.01 o
   3   2   6      184.96      162.12      7.29 o
   4   2   6     1103.29     1130.93     23.23 o
   5   2   6        5.01       -1.82      6.51 o
   6   2   6      736.23      700.04      9.67 o
   7   2   6      292.94      284.75      6.46 o
   8   2   6      186.13      189.34      7.98 o
   9   2   6       58.91       59.32      7.16 o
  10   2   6       90.74       91.02      7.16 o
  11   2   6      112.64      112.30      9.60 o
  12   2   6      122.31      163.25     10.81 o
 -17   3   6      201.90      213.69     10.09 o
 -16   3   6       27.99       27.61      8.95 o
 -15   3   6      232.03      208.03     20.11 o
 -14   3   6      844.40      934.54     27.74 o
 -13   3   6      308.98      329.32     11.64 o
 -12   3   6       11.54       15.64      7.82 o
 -11   3   6       12.70       10.69      5.52 o
 -10   3   6      241.02      249.25      4.78 o
  -9   3   6     2139.06     2250.75     33.77 o
  -8   3   6      624.19      681.95      7.55 o
  -7   3   6        9.97        9.52      6.20 o
  -6   3   6       55.49       55.15      6.43 o
  -5   3   6      200.86      175.61      7.20 o
  -4   3   6      855.39      854.82      9.90 o
  -3   3   6      801.57      752.84     12.70 o
  -2   3   6        3.80        2.41      9.02 o
  -1   3   6      705.34      720.35     13.33 o
   0   3   6      330.82      297.32     11.56 o
   1   3   6      239.46      233.30     10.99 o
   2   3   6      364.46      349.86     11.72 o
   3   3   6      131.53      122.18     10.43 o
   4   3   6     1294.31     1263.33     17.12 o
   5   3   6      306.17      335.18     11.69 o
   6   3   6      140.26      135.07      7.57 o
   7   3   6       51.40       43.25      6.86 o
   8   3   6      117.21      114.67      7.59 o
   9   3   6      206.29      211.54      8.07 o
  10   3   6      118.41      136.11     11.70 o
  11   3   6       25.07       23.68     11.36 o
  12   3   6       20.12       24.99      7.91 o
 -16   4   6       32.24       22.92      8.94 o
 -15   4   6       15.35       16.13      8.56 o
 -14   4   6       36.82       39.87      8.28 o
 -13   4   6      101.43      117.56      8.83 o
 -12   4   6      125.42      128.49     13.48 o
 -11   4   6      776.82      794.91     16.91 o
 -10   4   6      233.93      237.52      6.55 o
  -9   4   6        4.07        5.48      5.26 o
  -8   4   6       94.52       91.14      6.26 o
  -7   4   6      633.17      616.49     23.16 o
  -6   4   6       74.51       68.15      6.78 o
  -5   4   6      130.80      120.16      7.09 o
  -4   4   6      195.67      193.59      7.51 o
  -3   4   6      220.22      209.57     10.21 o
  -2   4   6      194.95      181.64      9.85 o
  -1   4   6      239.48      254.97     11.04 o
   0   4   6       15.72       19.21      9.88 o
   1   4   6      665.87      705.19     14.43 o
   2   4   6      796.39      818.38     15.13 o
   3   4   6       34.73       33.62      6.71 o
   4   4   6       35.16       36.83      6.58 o
   5   4   6       20.85       18.79      6.87 o
   6   4   6      567.09      562.52      9.65 o
   7   4   6      162.38      161.17      7.59 o
   8   4   6      129.79      147.48     14.19 o
   9   4   6        9.52       11.10      7.08 o
  10   4   6       24.02       20.33      7.25 o
  11   4   6       48.44       42.13     12.57 o
 -16   5   6       86.24       97.23      9.30 o
 -15   5   6       30.77       29.08      8.73 o
 -14   5   6      167.19      181.87      9.36 o
 -13   5   6        1.27        4.34     11.18 o
 -12   5   6      264.05      279.73     14.32 o
 -11   5   6       36.37       40.12     13.04 o
 -10   5   6      547.47      548.19      7.97 o
  -9   5   6       89.47       89.30      6.02 o
  -8   5   6        7.41        8.18      5.86 o
  -7   5   6     1438.02     1487.17     24.93 o
  -6   5   6      189.06      181.58      7.53 o
  -5   5   6       58.71       55.73      6.79 o
  -4   5   6       33.62       32.30      7.43 o
  -3   5   6     1040.41     1040.83     37.52 o
  -2   5   6       74.63       60.53      9.93 o
  -1   5   6       78.46       77.12     10.78 o
   0   5   6     1477.57     1466.35     21.56 o
   1   5   6      265.64      255.92      6.66 o
   2   5   6       96.35       94.50      6.27 o
   3   5   6      117.74      120.18      6.75 o
   4   5   6      346.37      351.19     22.18 o
   5   5   6        1.16       -0.51      6.32 o
   6   5   6      120.53      113.27      7.51 o
   7   5   6       21.27       14.56      6.90 o
   8   5   6        8.50        0.76      6.76 o
   9   5   6       99.80      109.55      7.80 o
  10   5   6        0.05       -1.75      7.33 o
  11   5   6       12.52       19.92     12.23 o
 -15   6   6      132.95      159.05     10.22 o
 -14   6   6       68.85       47.92     13.87 o
 -13   6   6        0.87        0.06     13.18 o
 -12   6   6      119.51      123.21     13.12 o
 -11   6   6       32.29       30.57     12.11 o
 -10   6   6      111.11      116.11      6.51 o
  -9   6   6       21.49       23.28      5.77 o
  -8   6   6       25.49       29.51      6.05 o
  -7   6   6     1401.20     1471.36     12.46 o
  -6   6   6      257.83      271.03      8.57 o
  -5   6   6        6.02        2.73      7.17 o
  -4   6   6      122.01      118.46      7.68 o
  -3   6   6     2192.94     2084.07     33.72 o
  -2   6   6       27.69       27.32      5.32 o
  -1   6   6      105.09       99.24      4.78 o
   0   6   6       28.63       25.09      4.82 o
   1   6   6       39.31       33.51      5.12 o
   2   6   6      188.51      186.68      6.45 o
   3   6   6       53.59       51.39      7.92 o
   4   6   6      108.67      109.42      6.75 o
   5   6   6      106.46      104.70      6.95 o
   6   6   6      104.05      106.86      7.15 o
   7   6   6      228.33      224.68      8.37 o
   8   6   6      346.82      337.67     20.69 o
   9   6   6        0.94       -0.30      7.35 o
  10   6   6       18.88       17.24      8.48 o
 -14   7   6        5.39        8.66     13.43 o
 -13   7   6       78.40       78.48     13.98 o
 -12   7   6        7.21        4.89     11.17 o
 -11   7   6       24.06       30.22     11.45 o
 -10   7   6       47.27       47.68      5.88 o
  -9   7   6        1.32        8.57      5.97 o
  -8   7   6       93.25       85.13      9.78 o
  -7   7   6      738.79      761.30     18.74 o
  -6   7   6       28.26       21.96      6.80 o
  -5   7   6       46.91       37.61      7.23 o
  -4   7   6       83.94       66.43      7.86 o
  -3   7   6      131.39      105.51      9.86 o
  -2   7   6       99.13       92.55     10.38 o
  -1   7   6        1.97        1.26      9.62 o
   0   7   6       48.83       31.01     10.56 o
   1   7   6       10.81       10.62      4.49 o
   2   7   6        3.96        6.27      5.23 o
   3   7   6        0.06        3.26      5.57 o
   4   7   6      119.60      118.27      6.59 o
   5   7   6      142.25      139.94      7.10 o
   6   7   6        0.73        1.30      6.14 o
   7   7   6      104.21       91.36      6.97 o
   8   7   6      321.20      313.20     16.30 o
   9   7   6        5.18        6.66      9.86 o
 -13   8   6       31.03       40.08     14.88 o
 -12   8   6        6.84        9.43     11.34 o
 -11   8   6       39.58       40.60     12.17 o
 -10   8   6       67.42       67.77      6.92 o
  -9   8   6      149.23      142.07      7.25 o
  -8   8   6       24.69       19.28      6.39 o
  -7   8   6        2.53        5.13      6.27 o
  -6   8   6      188.13      170.38      7.96 o
  -5   8   6      166.98      170.96      8.11 o
  -4   8   6        0.01       -1.72      6.72 o
  -3   8   6        0.78       -2.22      9.00 o
  -2   8   6      297.55      296.95     12.56 o
  -1   8   6       13.62       23.12     10.92 o
   0   8   6        7.55        7.67     10.29 o
   1   8   6        0.17       -4.33      9.30 o
   2   8   6       43.89       38.77     10.49 o
   3   8   6      225.27      208.45     12.51 o
   4   8   6       48.52       56.05     11.75 o
   5   8   6        0.90        6.63      5.85 o
   6   8   6        0.54        3.58      6.54 o
   7   8   6       38.02       36.92      6.73 o
   8   8   6        6.80        9.86      7.10 o
 -11   9   6       22.15       22.61     11.83 o
 -10   9   6        0.82        4.68     10.99 o
  -9   9   6        2.32        1.93      6.27 o
  -8   9   6      131.99      103.86      9.49 o
  -7   9   6        1.81        3.14      6.44 o
  -6   9   6       27.64       25.35      7.14 o
  -5   9   6       25.76       27.56      7.74 o
  -4   9   6       42.90       45.63      7.70 o
  -3   9   6        0.35       -2.75     10.22 o
  -2   9   6       73.46       53.29     10.48 o
  -1   9   6      160.69      146.32     11.45 o
   0   9   6       46.54       52.86     10.69 o
   1   9   6       73.08       68.22     11.95 o
   2   9   6        3.54       -0.94     11.02 o
   3   9   6       98.44      108.80     12.62 o
   4   9   6       28.54       42.11     11.27 o
   5   9   6       99.78      103.31     12.96 o
   6   9   6        2.40        0.89     10.74 o
  -9  10   6        7.93        0.93      6.62 o
  -8  10   6       13.75       10.83      6.80 o
  -7  10   6       84.52       88.85      7.41 o
  -6  10   6       65.28       66.20      8.75 o
  -5  10   6        9.22        3.55      7.27 o
  -4  10   6      102.51       99.57     11.42 o
  -3  10   6       92.45       93.67     11.90 o
  -2  10   6       10.94       11.61     10.26 o
  -1  10   6        0.37        2.82     10.97 o
   0  10   6       35.68       18.47     11.01 o
   1  10   6       39.55       23.79     12.08 o
   2  10   6        0.54      -10.64     11.90 o
   3  10   6        2.08        2.59     12.48 o
  -4  11   6       43.77       44.24     10.86 o
  -3  11   6        2.15        6.45     10.75 o
  -2  11   6       14.15       10.33     11.81 o
  -1  11   6        0.00       -3.16     11.50 o
 -17   1   7       24.00       19.17      8.32 o
 -16   1   7       14.44        7.77      7.98 o
 -15   1   7       99.16       96.31      6.30 o
 -14   1   7       62.78       60.46      5.52 o
 -13   1   7        0.00       -2.69      4.93 o
 -12   1   7       47.17       49.86      4.88 o
 -11   1   7        0.31       -1.18      3.34 o
 -10   1   7       26.64       32.24      3.65 o
  -9   1   7      405.01      399.55      7.26 o
  -8   1   7        1.43       -0.64      4.07 o
  -7   1   7        8.79       10.13      3.58 o
  -6   1   7       15.50       20.48      3.95 o
  -5   1   7      244.97      236.63     10.34 o
  -4   1   7      213.28      193.78      6.81 o
  -3   1   7     1156.62     1218.45     16.55 o
  -2   1   7        3.94        1.34      6.55 o
  -1   1   7       10.69       13.74      6.43 o
   0   1   7      186.96      185.13      8.44 o
   1   1   7      229.14      233.15     10.64 o
   2   1   7       38.36       39.43      7.16 o
   3   1   7      120.79      116.25      7.37 o
   4   1   7      149.50      156.72      7.69 o
   5   1   7      212.74      221.67      9.53 o
   6   1   7       61.00       61.37      6.52 o
   7   1   7       75.11       82.16      6.67 o
   8   1   7        9.17       13.73      6.13 o
   9   1   7        3.29        6.06      5.43 o
  10   1   7        1.15       -8.24     12.77 o
  11   1   7       42.51       39.98      8.44 o
 -17   2   7        9.04       10.45      8.47 o
 -16   2   7        0.42        0.67      7.95 o
 -15   2   7        0.13       -5.13      7.54 o
 -14   2   7        9.62       11.45      7.98 o
 -13   2   7        0.14       -3.33      7.37 o
 -12   2   7      291.10      284.19      7.16 o
 -11   2   7       48.64       45.35      3.88 o
 -10   2   7       30.75       30.18      3.95 o
  -9   2   7       86.31       88.18      4.28 o
  -8   2   7       41.98       42.37      4.16 o
  -7   2   7        4.91        1.83      4.72 o
  -6   2   7      149.82      139.07      8.11 o
  -5   2   7       16.33       13.08      4.37 o
  -4   2   7       24.75       24.76      4.01 o
  -3   2   7       86.05       87.22      4.43 o
  -2   2   7       11.12       12.38      3.26 o
  -1   2   7      119.95      142.88      7.22 o
   0   2   7      406.00      404.62      8.61 o
   1   2   7      143.01      128.51      7.67 o
   2   2   7      281.66      284.83     10.24 o
   3   2   7      290.72      297.69     13.12 o
   4   2   7      228.29      230.39      7.90 o
   5   2   7        6.77        1.43      6.67 o
   6   2   7      167.84      150.54      7.18 o
   7   2   7       20.23       23.71      5.66 o
   8   2   7       21.02       18.70      7.31 o
   9   2   7        2.00        2.21      6.69 o
  10   2   7       58.26       68.64     12.82 o
  11   2   7       14.09       13.42      8.59 o
 -16   3   7        7.00        5.34      8.31 o
 -15   3   7        4.50        2.58      8.32 o
 -14   3   7       22.45       30.86      8.24 o
 -13   3   7       60.64       58.61      8.47 o
 -12   3   7        0.92        6.00     11.55 o
 -11   3   7      127.80      109.23      8.00 o
 -10   3   7      200.90      179.36      6.33 o
  -9   3   7      699.41      698.74     22.69 o
  -8   3   7       33.49       38.08      6.48 o
  -7   3   7     1476.43     1544.14     23.24 o
  -6   3   7        0.22        3.04      6.85 o
  -5   3   7        4.05        2.67      6.80 o
  -4   3   7       15.15       16.22      9.48 o
  -3   3   7        1.16       -1.67      8.70 o
  -2   3   7      113.21      102.21     10.73 o
  -1   3   7      442.61      440.91     13.54 o
   0   3   7        0.15       -0.13     10.08 o
   1   3   7      146.94      141.90     11.35 o
   2   3   7      822.81      836.93     15.32 o
   3   3   7       79.16       67.31     10.13 o
   4   3   7       19.87       23.01     10.09 o
   5   3   7      389.35      371.09     12.52 o
   6   3   7       18.64       20.04      6.64 o
   7   3   7       15.45       12.34      7.35 o
   8   3   7       11.85       21.71      7.30 o
   9   3   7       11.20       16.84      7.34 o
  10   3   7        0.08       -1.18     11.18 o
 -16   4   7        6.84        2.06      8.28 o
 -15   4   7       10.50       15.78      8.15 o
 -14   4   7      340.61      365.86     17.90 o
 -13   4   7        7.94        8.42     11.52 o
 -12   4   7       28.27       32.14     11.77 o
 -11   4   7       54.28       64.46     11.07 o
 -10   4   7      159.02      169.02      6.49 o
  -9   4   7      230.09      231.00      7.22 o
  -8   4   7       89.59       82.36      7.08 o
  -7   4   7      530.58      512.20     13.91 o
  -6   4   7      370.82      360.10      8.76 o
  -5   4   7       84.23       89.86      7.77 o
  -4   4   7      205.36      207.20     11.41 o
  -3   4   7      333.46      301.78     11.25 o
  -2   4   7       13.37       11.38      9.68 o
  -1   4   7      116.94      108.11     10.68 o
   0   4   7      189.31      204.04     12.62 o
   1   4   7       21.97       20.51     10.16 o
   2   4   7        4.80        1.45      9.98 o
   3   4   7        0.15        3.90      9.54 o
   4   4   7      257.11      255.27      7.93 o
   5   4   7      203.05      188.53      8.24 o
   6   4   7       22.65       16.93      6.93 o
   7   4   7        1.92        5.38      7.11 o
   8   4   7       25.43       24.70      7.46 o
   9   4   7        0.01        0.89      7.10 o
  10   4   7        5.50        1.75     10.57 o
 -15   5   7        9.23        2.96      8.47 o
 -14   5   7      401.80      435.88     17.07 o
 -13   5   7       38.46       41.12     11.45 o
 -12   5   7      141.82      144.26     13.50 o
 -11   5   7       31.14       27.41     12.09 o
 -10   5   7       91.84       80.94      6.17 o
  -9   5   7      370.40      375.98     10.99 o
  -8   5   7       39.14       35.07      6.54 o
  -7   5   7       35.31       30.95      6.90 o
  -6   5   7       80.25       77.62      6.95 o
  -5   5   7      377.20      360.66      8.83 o
  -4   5   7      923.24      921.74     15.27 o
  -3   5   7     1102.75     1082.89     16.54 o
  -2   5   7        0.13       -0.06      9.96 o
  -1   5   7       92.25       79.82     11.04 o
   0   5   7      158.92      140.55     10.45 o
   1   5   7      247.62      232.11     14.79 o
   2   5   7      243.72      251.21      8.16 o
   3   5   7       21.65       20.58      6.47 o
   4   5   7        1.73        1.06      6.47 o
   5   5   7      102.81       86.79      7.36 o
   6   5   7      282.75      272.34      8.65 o
   7   5   7      218.85      232.92     14.59 o
   8   5   7        0.01       -1.46      7.10 o
   9   5   7       47.80       56.14      7.54 o
 -14   6   7       13.51       24.52     13.74 o
 -13   6   7      302.26      350.58     14.96 o
 -12   6   7       15.52       16.10     11.51 o
 -11   6   7       30.95       30.22     11.74 o
 -10   6   7       14.15        7.08      5.89 o
  -9   6   7       10.00        9.79      6.30 o
  -8   6   7       44.16       46.77      6.78 o
  -7   6   7        4.28        4.79      6.60 o
  -6   6   7       20.92       11.73      7.22 o
  -5   6   7       10.26       12.06      6.89 o
  -4   6   7        5.09        7.82      9.09 o
  -3   6   7       78.30       75.95     10.17 o
  -2   6   7      104.29      110.23     11.20 o
  -1   6   7      136.05      111.78     13.95 o
   0   6   7       31.52       36.30      8.59 o
   1   6   7       22.38       16.53      5.27 o
   2   6   7       44.00       39.14      5.67 o
   3   6   7       37.72       26.65      6.11 o
   4   6   7      130.54      134.40      9.89 o
   5   6   7      231.97      232.70      8.07 o
   6   6   7       27.69       20.93      7.04 o
   7   6   7       60.98       50.68      7.22 o
   8   6   7       39.50       35.71      7.24 o
 -13   7   7        1.46      -12.19     13.46 o
 -12   7   7      145.61      164.74     14.71 o
 -11   7   7       59.59       64.19     13.32 o
 -10   7   7       43.97       41.73      6.46 o
  -9   7   7       91.09       84.23      8.08 o
  -8   7   7      109.59      115.14      7.70 o
  -7   7   7        1.19        2.49      6.83 o
  -6   7   7      150.51      147.19      8.26 o
  -5   7   7      204.54      194.59      8.29 o
  -4   7   7      136.00      137.99     10.96 o
  -3   7   7      247.01      254.88     12.09 o
  -2   7   7        0.79       -0.37     10.64 o
  -1   7   7       47.55       58.72     11.13 o
   0   7   7      181.59      178.87     12.21 o
   1   7   7       14.18       23.23      9.67 o
   2   7   7       27.86       33.95     10.44 o
   3   7   7       57.21       56.68      5.84 o
   4   7   7       11.39       18.60      6.23 o
   5   7   7        8.55        2.58      6.39 o
   6   7   7       65.93       75.54     21.01 o
   7   7   7      148.15      153.82     19.23 o
 -12   8   7       52.77       55.96     12.45 o
 -11   8   7      328.45      380.23     15.14 o
 -10   8   7      148.05      170.54     12.81 o
  -9   8   7       93.24       95.17      7.39 o
  -8   8   7        8.46        6.37      6.61 o
  -7   8   7       16.90        4.88      6.90 o
  -6   8   7      206.03      203.87      8.70 o
  -5   8   7      225.41      215.78      8.91 o
  -4   8   7       59.94       69.78     10.05 o
  -3   8   7       90.25       85.33     10.68 o
  -2   8   7        0.46        9.01     10.23 o
  -1   8   7      507.45      512.13     15.37 o
   0   8   7      336.34      336.33     13.26 o
   1   8   7        3.68        1.84     10.64 o
   2   8   7       84.06       79.07     12.28 o
   3   8   7      139.75      160.84     12.98 o
   4   8   7        1.40        1.46     10.47 o
   5   8   7       25.95       41.35     12.53 o
   6   8   7        0.91       10.21     10.52 o
 -10   9   7      103.01       98.51     13.59 o
  -9   9   7       36.20       35.63      6.55 o
  -8   9   7      222.12      198.86     19.91 o
  -7   9   7      133.11      119.44      8.19 o
  -6   9   7       69.93       69.72      7.81 o
  -5   9   7       41.03       35.02      7.40 o
  -4   9   7      222.31      223.66     12.44 o
  -3   9   7       25.98       43.62     11.00 o
  -2   9   7      227.33      232.29     13.56 o
  -1   9   7       15.49       17.78     10.97 o
   0   9   7        4.96        3.75     11.85 o
   1   9   7       76.28       89.04     11.26 o
   2   9   7       81.98       93.13     11.58 o
   3   9   7       59.09       63.27     11.50 o
   4   9   7       32.74       55.66     12.51 o
  -7  10   7        6.74        6.45      7.87 o
  -6  10   7       51.99       57.23      8.10 o
  -5  10   7      415.06      465.88     14.88 o
  -4  10   7       11.37        9.79      9.84 o
  -3  10   7       16.65        8.47      9.85 o
  -2  10   7       31.40       31.45     11.63 o
  -1  10   7       33.38       48.40     12.47 o
   0  10   7      195.38      209.30     13.73 o
   1  10   7       48.93       52.86     11.51 o
 -16   0   8      125.32      118.96      8.33 o
 -15   0   8       35.18       39.38      7.98 o
 -14   0   8       89.73       76.79      7.85 o
 -13   0   8      286.56      294.75      9.74 o
 -12   0   8      763.72      793.12     20.65 o
 -11   0   8      104.72       92.36      6.94 o
 -10   0   8       54.07       52.53      4.91 o
  -9   0   8       66.79       61.92      4.95 o
  -8   0   8      682.48      705.23      7.74 o
  -7   0   8       87.85       82.07      9.02 o
  -6   0   8      281.93      276.07     10.50 o
  -5   0   8      264.26      243.08     11.05 o
  -4   0   8        3.14        5.36      8.98 o
  -3   0   8       28.43       46.29      9.65 o
  -2   0   8       99.46       81.53     10.83 o
  -1   0   8        4.21        4.25      9.80 o
   0   0   8      862.64      912.73     15.95 o
   1   0   8      124.07      134.33     11.00 o
   2   0   8     1219.91     1226.95     17.64 o
   3   0   8       84.30       64.19      9.68 o
   4   0   8     1202.14     1227.87     17.78 o
   5   0   8        0.10        0.32      9.91 o
   6   0   8       15.06        6.84      9.42 o
   7   0   8       30.56       45.61     10.36 o
   8   0   8       78.85       72.03     10.21 o
   9   0   8       67.75       81.13     10.21 o
 -16   1   8      133.44      139.09     11.08 o
 -15   1   8      138.39      153.79      8.58 o
 -14   1   8       12.21       13.45      5.25 o
 -13   1   8       42.10       41.28      5.20 o
 -12   1   8      238.97      255.44      5.80 o
 -11   1   8      497.51      504.43      5.49 o
 -10   1   8      253.30      260.64      5.01 o
  -9   1   8        0.92        0.85      4.17 o
  -8   1   8       55.23       51.19      4.38 o
  -7   1   8      761.15      759.61     13.14 o
  -6   1   8      215.80      203.07      5.39 o
  -5   1   8      289.80      270.31      5.52 o
  -4   1   8        7.92        7.99      6.42 o
  -3   1   8      761.75      725.06      9.81 o
  -2   1   8      865.86      856.66     10.94 o
  -1   1   8     1030.86     1048.94     16.03 o
   0   1   8        0.01        0.79      7.15 o
   1   1   8      464.11      425.67     19.35 o
   2   1   8      856.10      848.32     10.86 o
   3   1   8      540.95      548.11     11.93 o
   4   1   8      221.34      236.15      8.18 o
   5   1   8      466.34      444.72      9.20 o
   6   1   8       88.77       89.90      7.07 o
   7   1   8      129.65      147.54      8.03 o
   8   1   8      175.69      217.52      8.03 o
   9   1   8       43.56       44.49      5.93 o
 -16   2   8       22.43       25.35      8.42 o
 -15   2   8        1.75        1.35      7.77 o
 -14   2   8      235.55      235.55     10.97 o
 -13   2   8      436.96      478.80     14.78 o
 -12   2   8      178.14      178.61      9.05 o
 -11   2   8       31.31       32.06      3.81 o
 -10   2   8      265.34      262.37      5.04 o
  -9   2   8      440.63      437.92      9.29 o
  -8   2   8     1409.95     1476.09     25.23 o
  -7   2   8      916.38      916.27     14.65 o
  -6   2   8      140.91      143.60      5.73 o
  -5   2   8      341.13      318.20      6.25 o
  -4   2   8      797.89      781.86     13.02 o
  -3   2   8      337.02      357.10      9.08 o
  -2   2   8      106.74      116.13      7.72 o
  -1   2   8      467.78      478.15      9.39 o
   0   2   8      422.72      414.35      9.42 o
   1   2   8      209.83      195.31      8.66 o
   2   2   8      195.09      181.41      7.98 o
   3   2   8      280.72      272.56      8.56 o
   4   2   8       85.73       79.99      8.93 o
   5   2   8      564.32      567.79     11.95 o
   6   2   8      102.68      117.31      7.96 o
   7   2   8        2.36        3.15      9.08 o
   8   2   8      101.62      105.57      8.17 o
   9   2   8       86.20       99.20      7.99 o
 -16   3   8       21.44       34.55      8.65 o
 -15   3   8        6.28       -2.91      8.40 o
 -14   3   8        0.46        8.44      7.79 o
 -13   3   8       41.64       49.84      8.49 o
 -12   3   8      157.83      165.37     12.99 o
 -11   3   8      100.39      102.09      5.97 o
 -10   3   8       51.37       51.80      6.02 o
  -9   3   8      645.96      639.93     10.30 o
  -8   3   8        3.55        0.36      6.61 o
  -7   3   8       32.09       38.38      7.14 o
  -6   3   8      146.87      132.54      7.57 o
  -5   3   8      102.69      101.54      9.61 o
  -4   3   8       77.04       64.22      9.77 o
  -3   3   8       44.94       37.04     10.91 o
  -2   3   8      638.46      611.57     14.27 o
  -1   3   8      108.88      105.92     10.89 o
   0   3   8       22.66       22.45     10.73 o
   1   3   8       92.45       84.86     10.67 o
   2   3   8      426.96      419.65     13.75 o
   3   3   8       43.72       42.85     10.81 o
   4   3   8        0.01       -4.67     10.74 o
   5   3   8       40.75       36.15     10.87 o
   6   3   8      149.77      162.55     22.56 o
   7   3   8       67.93       75.22      7.72 o
   8   3   8        2.73        4.34      7.62 o
   9   3   8       17.97       23.84      7.37 o
 -15   4   8       11.15       -0.13      7.90 o
 -14   4   8       32.66       29.37      8.29 o
 -13   4   8       64.25       75.67     11.60 o
 -12   4   8        0.30        0.55     10.73 o
 -11   4   8        2.36       -5.55     11.85 o
 -10   4   8      106.54      100.68      6.81 o
  -9   4   8      166.63      175.10      7.45 o
  -8   4   8      154.93      162.89      7.63 o
  -7   4   8       28.19       25.65      7.03 o
  -6   4   8      228.77      217.41      8.00 o
  -5   4   8      437.00      414.93     12.65 o
  -4   4   8        3.12        6.88      9.82 o
  -3   4   8       10.10       12.05      9.75 o
  -2   4   8        1.49        1.17      9.34 o
  -1   4   8       33.80       24.41      9.93 o
   0   4   8        0.28        9.34     10.75 o
   1   4   8        0.22        3.97      9.79 o
   2   4   8       68.09       78.09     11.51 o
   3   4   8       14.88       14.72     11.08 o
   4   4   8      238.37      246.23      8.72 o
   5   4   8      484.39      483.28     10.09 o
   6   4   8      146.04      135.83     13.75 o
   7   4   8       21.25       11.31      7.29 o
   8   4   8        0.84        0.73      7.75 o
 -14   5   8        7.02       10.36     11.18 o
 -13   5   8       23.37       15.67     13.08 o
 -12   5   8       47.27       42.65     13.44 o
 -11   5   8       52.59       53.42     12.99 o
 -10   5   8        3.20        5.21      5.94 o
  -9   5   8      362.92      365.51      8.82 o
  -8   5   8        1.65        2.77      6.90 o
  -7   5   8       45.01       34.70      7.23 o
  -6   5   8      564.94      551.00     10.36 o
  -5   5   8      101.33      103.06     10.30 o
  -4   5   8       73.44       60.42      9.96 o
  -3   5   8       69.91       80.49     10.87 o
  -2   5   8       15.91       34.04     10.94 o
  -1   5   8       32.67       40.59     10.52 o
   0   5   8       13.72       13.16     10.71 o
   1   5   8        2.42        1.49     10.60 o
   2   5   8       74.05       69.82      6.75 o
   3   5   8      561.94      585.83     15.20 o
   4   5   8       47.75       51.85      7.45 o
   5   5   8        1.55       -0.28      6.86 o
   6   5   8      171.43      164.42     19.01 o
   7   5   8      105.58      110.07     12.20 o
   8   5   8       12.43        9.35      7.37 o
 -14   6   8        0.23       -2.08     11.75 o
 -13   6   8      134.75      152.16     15.00 o
 -12   6   8        0.19        6.52     13.29 o
 -11   6   8       21.28       10.13     13.04 o
 -10   6   8       44.79       44.76      6.83 o
  -9   6   8      126.01      122.74      8.41 o
  -8   6   8       32.33       32.14      7.28 o
  -7   6   8        5.61        7.05      7.27 o
  -6   6   8       45.60       37.57      7.49 o
  -5   6   8      139.43      153.56     10.95 o
  -4   6   8       59.65       62.50      9.81 o
  -3   6   8       63.66       51.14      9.92 o
  -2   6   8        0.96        7.42      9.79 o
  -1   6   8      280.87      294.40     13.01 o
   0   6   8      235.07      247.35     13.09 o
   1   6   8        3.81        0.01      5.73 o
   2   6   8       15.70        8.95      5.95 o
   3   6   8       32.27       28.60      6.44 o
   4   6   8        1.24        2.77      6.67 o
   5   6   8      116.03      110.49      7.90 o
   6   6   8       25.31       26.38      7.52 o
   7   6   8        1.68        4.24      7.05 o
 -12   7   8       68.30       88.22     14.95 o
 -11   7   8       82.23       87.61     14.37 o
 -10   7   8       36.07       28.30      8.55 o
  -9   7   8       71.68       64.49      7.47 o
  -8   7   8       58.79       56.38      7.28 o
  -7   7   8       18.10       21.64      7.16 o
  -6   7   8       29.09       34.03     10.44 o
  -5   7   8      151.97      145.96     11.20 o
  -4   7   8      125.99       92.39     10.28 o
  -3   7   8        0.86        0.65      9.57 o
  -2   7   8      453.61      474.88     14.27 o
  -1   7   8      189.83      162.53     12.23 o
   0   7   8        1.77        3.33     10.62 o
   1   7   8       16.34       17.02     11.83 o
   2   7   8       44.53       61.94     11.99 o
   3   7   8        1.00        5.65     11.52 o
   4   7   8       47.04       61.06     13.25 o
   5   7   8       11.11        6.10     11.41 o
 -11   8   8        1.31        3.83     13.01 o
 -10   8   8       52.72       50.92     12.75 o
  -9   8   8      175.59      164.56     24.56 o
  -8   8   8       28.83       30.31      6.84 o
  -7   8   8        2.07       -5.73      6.58 o
  -6   8   8      164.42      154.75      8.11 o
  -5   8   8      670.52      625.40     14.99 o
  -4   8   8        3.23        3.96     10.77 o
  -3   8   8       65.50       55.36     11.42 o
  -2   8   8      185.20      158.45     12.79 o
  -1   8   8        1.36        9.27     10.28 o
   0   8   8      122.98      115.71     12.86 o
   1   8   8       16.93       23.35     11.04 o
   2   8   8       10.82       11.11     10.18 o
   3   8   8      105.82      111.01     11.99 o
   4   8   8       16.75       32.83     11.90 o
  -8   9   8        2.41        8.84      7.58 o
  -7   9   8        0.00       -3.86      9.87 o
  -6   9   8        1.59        8.92     10.18 o
  -5   9   8       37.08       30.14     10.01 o
  -4   9   8       48.87       39.90     11.46 o
  -3   9   8       17.62        8.80     11.26 o
  -2   9   8        0.02       -2.09     10.58 o
  -1   9   8       23.28       31.76     11.42 o
   0   9   8        3.96        6.27     12.25 o
   1   9   8      105.30      103.81     13.44 o
 -15   1   9        3.33        0.19      6.48 o
 -14   1   9        4.53        2.31      6.00 o
 -13   1   9      156.74      166.39      6.93 o
 -12   1   9        3.02        2.15      5.04 o
 -11   1   9      187.65      184.86      5.94 o
 -10   1   9      101.75      100.74      4.31 o
  -9   1   9      492.19      487.67      7.06 o
  -8   1   9       99.42      109.60      5.17 o
  -7   1   9       70.33       68.96      4.83 o
  -6   1   9       35.05       38.99      4.53 o
  -5   1   9        1.78        0.66      4.40 o
  -4   1   9       77.82       63.20      6.89 o
  -3   1   9        5.76        7.81      6.74 o
  -2   1   9       13.91       13.31      7.12 o
  -1   1   9       18.57       20.69      7.07 o
   0   1   9        0.08        1.07      6.63 o
   1   1   9      147.20      154.82      8.08 o
   2   1   9        0.81       -2.28      7.31 o
   3   1   9      218.74      218.79      8.65 o
   4   1   9        0.10        0.62      7.39 o
   5   1   9        7.99       17.12      7.84 o
   6   1   9       35.90       37.99      7.34 o
   7   1   9        1.81       -2.33      7.14 o
   8   1   9       47.47       54.14      7.69 o
 -15   2   9       50.05       52.48      8.81 o
 -14   2   9       56.17       56.42      8.15 o
 -13   2   9      235.44      244.84      9.19 o
 -12   2   9      181.05      190.65     11.50 o
 -11   2   9       11.09        7.06      4.51 o
 -10   2   9        7.86        3.83      4.91 o
  -9   2   9       83.93       74.67      5.22 o
  -8   2   9      114.02      109.97      5.28 o
  -7   2   9       36.61       37.95      5.43 o
  -6   2   9       94.47       81.09      9.58 o
  -5   2   9       89.66       73.49      9.89 o
  -4   2   9        6.14       -4.76      6.91 o
  -3   2   9        8.68        1.98      6.93 o
  -2   2   9      157.03      152.85      7.82 o
  -1   2   9       49.08       45.46      7.62 o
   0   2   9      198.46      198.70     12.11 o
   1   2   9        4.82        5.80      7.21 o
   2   2   9      431.77      456.33     10.55 o
   3   2   9       16.78       13.40      7.32 o
   4   2   9       34.52       35.40      7.92 o
   5   2   9      149.64      134.56      8.48 o
   6   2   9        9.04        8.17     12.64 o
   7   2   9        2.93        0.67     10.22 o
 -15   3   9       45.67       61.45      8.90 o
 -14   3   9       34.52       33.62      7.97 o
 -13   3   9        1.61       -0.92      7.68 o
 -12   3   9       44.96       43.88     11.43 o
 -11   3   9       50.96       48.26      6.02 o
 -10   3   9        5.66        5.27      6.00 o
  -9   3   9       72.93       68.98      6.95 o
  -8   3   9        9.55        8.56      6.58 o
  -7   3   9      423.49      429.08     12.26 o
  -6   3   9       49.02       44.62      9.35 o
  -5   3   9      491.55      494.87     13.24 o
  -4   3   9       20.09       21.26      9.42 o
  -3   3   9      265.50      263.30     12.49 o
  -2   3   9      518.98      502.25     14.36 o
  -1   3   9      230.44      223.64     12.63 o
   0   3   9        2.81        8.40     11.29 o
   1   3   9        0.07        0.80     10.31 o
   2   3   9        3.09        3.82     11.38 o
   3   3   9       70.97       96.24     12.63 o
   4   3   9       47.39       39.66     11.94 o
   5   3   9        1.74        2.61     10.69 o
   6   3   9        0.46        0.13      7.21 o
   7   3   9       21.81       27.01      8.37 o
 -14   4   9       12.82       21.11      8.51 o
 -13   4   9        6.99        9.67     12.23 o
 -12   4   9       13.57       10.64     12.34 o
 -11   4   9       92.28       67.50     11.58 o
 -10   4   9        9.98       11.19      6.49 o
  -9   4   9        0.28       -0.32      7.02 o
  -8   4   9      565.06      542.63     24.45 o
  -7   4   9      228.00      230.76      8.44 o
  -6   4   9       15.59       15.67      9.44 o
  -5   4   9        4.71        2.57      9.46 o
  -4   4   9       16.31       16.22      9.67 o
  -3   4   9      246.76      259.78     12.46 o
  -2   4   9       93.49      111.34     12.01 o
  -1   4   9       36.53       28.03     11.30 o
   0   4   9       10.34       10.11     10.05 o
   1   4   9       37.32       42.82     12.27 o
   2   4   9      227.72      248.15     13.32 o
   3   4   9      273.24      278.72     12.76 o
   4   4   9        0.75        0.36      7.15 o
   5   4   9       26.32       29.11      7.64 o
   6   4   9       21.80       26.97      7.60 o
 -13   5   9       20.80       23.33     11.55 o
 -12   5   9       15.10       12.88     11.82 o
 -11   5   9       12.96        8.31     12.99 o
 -10   5   9        1.97        1.40      6.58 o
  -9   5   9       66.12       74.80      7.45 o
  -8   5   9       47.19       43.80      7.57 o
  -7   5   9       20.48       16.43      7.22 o
  -6   5   9        0.51        6.06      9.47 o
  -5   5   9        0.82       -1.54     10.28 o
  -4   5   9        0.97        2.73     10.04 o
  -3   5   9      111.11      112.68     12.01 o
  -2   5   9       17.88       19.76     11.52 o
  -1   5   9        1.33        3.48     11.40 o
   0   5   9      134.37      153.63     11.68 o
   1   5   9        1.90        7.52     11.49 o
   2   5   9        1.07        1.17      6.47 o
   3   5   9      104.41      112.73      9.08 o
   4   5   9       48.89       59.09      7.57 o
   5   5   9       14.31       18.81      7.26 o
   6   5   9       22.32       24.65      7.22 o
 -12   6   9       11.34       -1.56     14.19 o
 -11   6   9      104.36      107.58     14.66 o
 -10   6   9      179.94      168.33      7.83 o
  -9   6   9        0.00        1.15      7.31 o
  -8   6   9      102.02      105.18      9.43 o
  -7   6   9       20.64       18.62      7.39 o
  -6   6   9       64.62       62.51     10.64 o
  -5   6   9      102.27       95.12     11.82 o
  -4   6   9        4.24       -1.06     10.12 o
  -3   6   9      201.38      186.47     11.72 o
  -2   6   9      298.59      280.07     12.90 o
  -1   6   9        0.29        3.43     11.12 o
   0   6   9        0.02        1.09     11.83 o
   1   6   9       29.99       44.31     12.28 o
   2   6   9       65.34       56.68     11.24 o
   3   6   9       73.31       70.25      6.93 o
   4   6   9       63.82       61.14     11.14 o
 -11   7   9        0.31        5.24     14.77 o
 -10   7   9       45.57       40.02      7.11 o
  -9   7   9       82.99       76.20      7.72 o
  -8   7   9       24.14       21.08      7.00 o
  -7   7   9      134.53      138.82      8.14 o
  -6   7   9      241.54      249.15     12.04 o
  -5   7   9      214.28      229.64     12.80 o
  -4   7   9       15.27       10.02     10.08 o
  -3   7   9        0.95        1.88      9.89 o
  -2   7   9       30.12       32.59     10.27 o
  -1   7   9       42.20       40.27     12.34 o
   0   7   9      144.36      150.24     13.21 o
   1   7   9      191.87      214.08     14.34 o
   2   7   9        1.88       -2.17     12.18 o
   3   7   9      245.66      272.68     14.98 o
  -8   8   9       55.47       59.91      8.04 o
  -7   8   9      205.99      255.19     12.40 o
  -6   8   9        1.39        4.10     10.65 o
  -5   8   9        0.06       -3.72      9.47 o
  -4   8   9       21.17       15.84     11.11 o
  -3   8   9       65.50       89.20     12.15 o
  -2   8   9       75.69      100.74     12.51 o
  -1   8   9        6.74       21.91     10.82 o
   0   8   9        3.14       10.98     12.79 o
   1   8   9        4.80        7.13     11.70 o
 -14   0  10       79.32       73.48     11.85 o
 -13   0  10      313.49      326.43      9.59 o
 -12   0  10      377.78      380.93     12.50 o
 -11   0  10      188.57      207.53     16.03 o
 -10   0  10     1077.04     1190.00     11.85 o
  -9   0  10      436.06      452.31     16.65 o
  -8   0  10      116.01      116.31     17.56 o
  -7   0  10      118.49      124.03     10.08 o
  -6   0  10     1098.87     1144.77     17.51 o
  -5   0  10      385.83      327.07     13.04 o
  -4   0  10       16.80       15.63     10.79 o
  -3   0  10      314.54      318.34     12.89 o
  -2   0  10      377.22      405.95     14.17 o
  -1   0  10        1.62        2.35     10.28 o
   0   0  10        5.36       -1.64     10.89 o
   1   0  10      467.96      466.00     15.40 o
   2   0  10      143.84      134.85     11.93 o
   3   0  10      481.70      523.36     16.27 o
   4   0  10       82.48       87.58     11.86 o
   5   0  10      192.86      181.35     12.65 o
   6   0  10      177.16      168.72     13.23 o
 -14   1  10      130.00      139.58      8.12 o
 -13   1  10       95.32       87.02      6.63 o
 -12   1  10        0.17        3.21      5.85 o
 -11   1  10      139.65      133.57      5.17 o
 -10   1  10        8.25        6.48      4.49 o
  -9   1  10      195.65      193.46      6.94 o
  -8   1  10        9.14        7.19      4.65 o
  -7   1  10       99.92       90.40      6.98 o
  -6   1  10        5.57        3.52      6.73 o
  -5   1  10      520.67      505.85     15.21 o
  -4   1  10      373.01      368.48      9.87 o
  -3   1  10        0.39       -3.30      7.49 o
  -2   1  10       63.42       52.88      7.09 o
  -1   1  10      128.89      120.78      8.26 o
   0   1  10      230.67      256.02     19.42 o
   1   1  10       68.63       61.30      7.90 o
   2   1  10       12.07       14.58      7.60 o
   3   1  10      543.41      571.20     11.45 o
   4   1  10       24.10       28.95      8.07 o
   5   1  10       57.33       64.86      9.35 o
   6   1  10       41.03       47.18      8.71 o
 -14   2  10       45.17       52.60      8.64 o
 -13   2  10       53.35       59.94      8.35 o
 -12   2  10        7.42        9.50      7.93 o
 -11   2  10      213.38      222.76     12.36 o
 -10   2  10      114.02      108.93      5.58 o
  -9   2  10        9.77        2.41      8.21 o
  -8   2  10      559.46      508.42     12.95 o
  -7   2  10      215.96      216.51     10.97 o
  -6   2  10        3.29        8.61      9.66 o
  -5   2  10        4.31       10.86     10.30 o
  -4   2  10        6.41       12.00      7.29 o
  -3   2  10       45.02       56.78      7.39 o
  -2   2  10       75.87       79.45      7.79 o
  -1   2  10       91.50      103.38      8.55 o
   0   2  10        8.64       16.25      9.84 o
   1   2  10       30.28       18.65      7.93 o
   2   2  10      484.46      499.85     10.73 o
   3   2  10      116.02      107.98      8.46 o
   4   2  10       50.76       54.41     10.94 o
   5   2  10       12.33        9.56      7.97 o
 -13   3  10       12.89       23.77      8.42 o
 -12   3  10       61.36       74.24     13.35 o
 -11   3  10       96.69       87.17      6.87 o
 -10   3  10        0.08       -2.01      6.24 o
  -9   3  10        4.36        9.32      6.83 o
  -8   3  10      354.07      335.39     11.80 o
  -7   3  10       34.85       35.04      9.78 o
  -6   3  10        2.85        3.87      9.75 o
  -5   3  10       38.72       48.92     10.31 o
  -4   3  10      294.82      311.34     12.90 o
  -3   3  10      295.28      308.23     13.84 o
  -2   3  10        4.42        6.19     10.07 o
  -1   3  10       40.57       40.53     10.35 o
   0   3  10      417.33      460.91     15.32 o
   1   3  10      404.76      451.27     15.03 o
   2   3  10        2.51        1.60     11.99 o
   3   3  10        8.83       11.40     10.91 o
   4   3  10       80.58       76.83     11.83 o
   5   3  10       75.94       91.11     12.80 o
 -13   4  10        7.35       13.14     13.31 o
 -12   4  10       75.45       82.94     14.30 o
 -11   4  10      328.93      348.21     16.89 o
 -10   4  10      456.70      489.68     11.30 o
  -9   4  10        9.15        1.78      6.74 o
  -8   4  10       34.70       20.59      9.15 o
  -7   4  10      140.42      144.18     11.13 o
  -6   4  10      183.54      192.32     12.12 o
  -5   4  10       33.51       38.71     10.87 o
  -4   4  10       12.54       10.75     10.39 o
  -3   4  10      457.60      438.06     14.07 o
  -2   4  10      119.20      146.07     12.49 o
  -1   4  10      188.83      194.42     12.48 o
   0   4  10       89.52       86.21     12.10 o
   1   4  10       26.49       30.11     12.39 o
   2   4  10      121.15      142.96     13.57 o
   3   4  10      171.24      172.73     13.19 o
   4   4  10       19.64       21.63      7.47 o
 -12   5  10       16.99       26.81     14.56 o
 -11   5  10        3.73       -1.64     14.70 o
 -10   5  10       30.82       26.47      7.11 o
  -9   5  10       63.53       76.38      7.98 o
  -8   5  10       34.79       32.75      9.81 o
  -7   5  10       45.58       31.93      9.59 o
  -6   5  10       11.81       10.37      9.93 o
  -5   5  10        0.99        3.81     10.59 o
  -4   5  10      167.73      178.26     12.34 o
  -3   5  10      279.41      265.18     12.79 o
  -2   5  10       66.23       72.21     11.31 o
  -1   5  10       13.80       14.26     10.83 o
   0   5  10      182.54      184.74     13.84 o
   1   5  10       84.20       68.18     11.59 o
   2   5  10       16.28       15.45      6.88 o
   3   5  10      100.57      103.26      7.81 o
 -10   6  10       49.42       47.83      7.34 o
  -9   6  10        0.28       -3.90      7.20 o
  -8   6  10       39.07       53.93      9.63 o
  -7   6  10      126.51      125.26     11.26 o
  -6   6  10        1.86        0.65      9.73 o
  -5   6  10       26.99       22.06     10.29 o
  -4   6  10        0.27       -2.03     10.66 o
  -3   6  10        4.25       -2.14     11.68 o
  -2   6  10       16.17       15.47     12.23 o
  -1   6  10        0.78        3.32     11.07 o
   0   6  10        1.39       -7.94     12.16 o
   1   6  10        1.70        2.20     11.74 o
   2   6  10       30.17       36.64     13.56 o
  -8   7  10      104.05      106.48     11.19 o
  -7   7  10        0.00        1.63     10.43 o
  -6   7  10       13.52       13.02     10.66 o
  -5   7  10      137.82      132.97     12.38 o
  -4   7  10      146.65      123.36     11.76 o
  -3   7  10        1.65       -2.46     11.82 o
  -2   7  10       45.79       46.78     12.38 o
  -1   7  10       81.35       68.36     11.88 o
 -12   1  11       48.96       52.16     10.28 o
 -11   1  11      191.23      172.33     25.15 o
 -10   1  11        0.30       -2.25      6.35 o
  -9   1  11      165.04      173.26     15.98 o
  -8   1  11       70.54       58.15      7.15 o
  -7   1  11       39.83       35.55      6.73 o
  -6   1  11      119.28       97.05      7.35 o
  -5   1  11      194.92      180.93      8.30 o
  -4   1  11        0.29       -6.16      8.29 o
  -3   1  11       16.35       19.62      7.15 o
  -2   1  11        0.14       -4.69      8.00 o
  -1   1  11       12.74        8.40      9.72 o
   0   1  11        0.00        5.32      8.42 o
   1   1  11       25.58       28.61      7.97 o
   2   1  11        2.20       -0.86     10.18 o
   3   1  11      179.02      180.54      9.61 o
 -12   2  11        2.58        6.78     12.48 o
 -11   2  11       16.02       16.76      7.44 o
 -10   2  11      322.32      323.65     12.11 o
  -9   2  11       76.41       71.22      9.68 o
  -8   2  11        9.71        0.73      8.82 o
  -7   2  11        9.22       14.79      9.09 o
  -6   2  11       86.62       67.50      9.73 o
  -5   2  11       51.61       44.16     10.39 o
  -4   2  11        0.67       -2.47     10.82 o
  -3   2  11       74.49       77.52      8.19 o
  -2   2  11        5.03        7.70      7.09 o
  -1   2  11       22.55       22.51      9.54 o
   0   2  11       31.01       26.35      8.20 o
   1   2  11      419.37      472.14     11.35 o
   2   2  11       18.39        6.06     10.12 o
   3   2  11       10.01        6.15      8.45 o
 -11   3  11       20.46       18.25     12.52 o
 -10   3  11        2.40        1.60      8.06 o
  -9   3  11       23.39       14.83      8.54 o
  -8   3  11        8.15        5.11      8.49 o
  -7   3  11       15.51       16.30     10.02 o
  -6   3  11        2.11       -7.43     10.25 o
  -5   3  11       17.73       17.84     10.84 o
  -4   3  11       13.87       14.94     10.09 o
  -3   3  11       70.78       65.02     11.99 o
  -2   3  11        1.02       -4.70     11.79 o
  -1   3  11        4.74       13.92     12.22 o
   0   3  11        0.71       -4.62     10.42 o
   1   3  11       73.16       85.25     13.14 o
   2   3  11        7.49        4.20     10.94 o
 -10   4  11       13.05       11.56      8.54 o
  -9   4  11       17.17       17.97      8.84 o
  -8   4  11        0.84        2.61      9.82 o
  -7   4  11        9.50        5.44      9.38 o
  -6   4  11        1.49        1.57      9.85 o
  -5   4  11       33.37       45.17     11.81 o
  -4   4  11       89.28       80.97     11.09 o
  -3   4  11       32.39       32.35     11.89 o
  -2   4  11       32.93       37.27     12.29 o
  -1   4  11       89.79      102.85     13.07 o
   0   4  11        1.47        2.12     10.80 o
   1   4  11        0.04        1.87     12.94 o
  -9   5  11       42.74       40.13      9.44 o
  -8   5  11       11.28       12.74     10.19 o
  -7   5  11      140.69      160.79     11.92 o
  -6   5  11        0.42        8.09     10.92 o
  -5   5  11        0.05        1.80     11.10 o
  -4   5  11       99.47       95.89     12.46 o
  -3   5  11       55.69       64.11     11.92 o
  -2   5  11       51.98       62.83     11.60 o
  -1   5  11       50.00       47.44     13.05 o
 -10   0  12     1046.54     1034.08     18.19 o
  -9   0  12       79.45       87.69     10.53 o
  -8   0  12       27.08       27.72     10.70 o
  -7   0  12        9.56        1.89      9.92 o
  -6   0  12       18.60       18.78     10.29 o
  -5   0  12        1.58       10.35     10.86 o
  -4   0  12       36.80       40.93     12.18 o
  -3   0  12      350.05      385.85     14.52 o
  -2   0  12       85.41      105.14     12.97 o
  -1   0  12        0.08       -1.04     12.29 o
  -9   1  12       47.65       55.25     10.26 o
  -8   1  12       17.79       10.41     10.27 o
  -7   1  12      114.61       98.93      8.02 o
  -6   1  12       24.00       20.86      7.73 o
  -5   1  12        0.02       -8.52      7.42 o
  -4   1  12       35.49       36.00      8.07 o
  -3   1  12        4.27       -1.63      8.58 o
  -2   1  12      181.13      188.09     10.18 o
  -1   1  12       67.18       84.35      9.43 o
  -9   2  12       73.26       76.64     10.65 o
  -8   2  12      240.37      250.17     12.15 o
  -7   2  12       19.70       23.07     10.30 o
  -6   2  12       11.66       19.28     10.80 o
  -5   2  12      235.87      273.63     13.24 o
  -4   2  12      119.54      125.06     13.33 o
  -3   2  12       16.93       22.34     11.63 o
  -2   2  12        0.39       -4.69     10.76 o
  -7   3  12      121.95      118.79     12.08 o
  -6   3  12      195.19      221.91     13.43 o
  -5   3  12       97.67       98.50     11.36 o
  -4   3  12       38.11       37.20     12.18 o
  -3   3  12       32.52       34.39     11.04 o
 
